# Supplementary material for: Genome-wide analysis and functional validation reveal the role of late embryogenesis abundant genes in strawberry (Fragaria × ananassa) fruit ripening
Source: BMC Genomics. 2024 Mar 1;25:228. doi: 10.1186/s12864-024-10085-9 (PMC10908092; doi:10.1186/s12864-024-10085-9)
Supplement: Supplementary file 1 — Additional file 1: Table S1. Physicochemical characteristics of FaLEA proteins [file 12864_2024_10085_MOESM1_ESM.xlsx]

## Sheet: Sheet1
Table S1. Physicochemical characteristics of FaLEA proteins.
ID	Name	Group	Chromosome location		Chromosome	Length (aa)	MW(Da)	pI	GRAVY	Subcellular location	Duplication event
FxaC_1g14070.t1	FaLEA208	Dehydrin	6105173	6103984	Fvb1-4	261	27914.7	8.37	-0.670498	Nuclear	WGD or segmental
FxaC_1g14150.t1	FaLEA209	Dehydrin	6144003	6142566	Fvb1-4	261	27268.9	8.44	-1.19157	Nuclear	WGD or segmental
FxaC_2g18190.t1	FaLEA76	Dehydrin	8347290	8346402	Fvb1-2	182	19136.9	9.43	-0.938462	Nuclear	WGD or segmental
FxaC_2g18200.t1	FaLEA77	Dehydrin	8351191	8349757	Fvb1-2	276	28969.7	7.7	-1.16159	Nuclear	WGD or segmental
FxaC_3g14010.t1	FaLEA145	Dehydrin	6984482	6983295	Fvb1-3	276	29687.8	9.26	-0.696377	Nuclear	WGD or segmental
FxaC_3g14030.t1	FaLEA146	Dehydrin	7040232	7038789	Fvb1-3	276	28908.6	7.66	-1.16558	Nuclear	WGD or segmental
FxaC_4g22460.t1	FaLEA3	Dehydrin	18672188	18671230	Fvb1-1	163	17137.5	8.05	-1.14417	Nuclear	Dispersed
FxaC_4g22520.t1	FaLEA4	Dehydrin	18688659	18687214	Fvb1-1	276	28916.6	8.03	-1.17862	Nuclear	Dispersed
FxaC_5g21752.t1	FaLEA81	Dehydrin	10471035	10470106	Fvb2-2	179	20009.1	6.75	-1.64581	Nuclear	WGD or segmental
FxaC_5g44640.t1	FaLEA84	Dehydrin	23506372	23505199	Fvb2-2	247	25629.4	7.34	-0.851417	Nuclear	WGD or segmental
FxaC_6g19390.t1	FaLEA212	Dehydrin	12437624	12436701	Fvb2-4	177	19745.9	6.87	-1.64068	Nuclear	WGD or segmental
FxaC_6g44230.t1	FaLEA215	Dehydrin	25615228	25613847	Fvb2-4	278	32338.6	5.32	-1.70971	Nuclear	WGD or segmental
FxaC_7g07000.t1	FaLEA7	Dehydrin	4664117	4662925	Fvb2-1	247	25410.1	7.31	-0.818623	Nuclear	WGD or segmental
FxaC_7g14130.t1	FaLEA8	Dehydrin	9686430	9685518	Fvb2-1	179	19897.1	7.39	-1.57598	Nuclear	WGD or segmental
FxaC_7g39790.t1	FaLEA10	Dehydrin	24535353	24533929	Fvb2-1	280	32589.9	5.24	-1.70214	Nuclear	WGD or segmental
FxaC_8g08620.t1	FaLEA149	Dehydrin	4335852	4334318	Fvb2-3	287	33499.9	5.27	-1.76307	Nuclear	WGD or segmental
FxaC_8g22600.t1	FaLEA152	Dehydrin	11561659	11560782	Fvb2-3	179	19997	6.19	-1.60503	Nuclear	WGD or segmental
FxaC_8g29880.t1	FaLEA153	Dehydrin	16453333	16452095	Fvb2-3	247	25467.2	7.31	-0.822267	Nuclear	WGD or segmental
FxaC_17g28840.t1	FaLEA37	LEA1	13931970	13931185	Fvb5-1	117	13387.5	11	-1.13504	Nuclear	WGD or segmental
FxaC_18g22420.t1	FaLEA167	LEA1	14985478	14984447	Fvb5-3	117	13291.3	11	-1.09658	Nuclear	WGD or segmental
FxaC_19g21020.t1	FaLEA245	LEA1	11139465	11138603	Fvb5-4	100	10778.2	9.92	-0.955	Mitochondrion	WGD or segmental
FxaC_19g21030.t1	FaLEA246	LEA1	11141111	11140230	Fvb5-4	117	13373.5	11	-1.01624	Nuclear	WGD or segmental
FxaC_20g23740.t1	FaLEA106	LEA1	12918954	12918124	Fvb5-2	107	11608.1	9.43	-0.731776	Nuclear	WGD or segmental
FxaC_20g23750.t1	FaLEA107	LEA1	12920353	12919898	Fvb5-2	143	16249.7	10.57	-0.73007	Cytoplasm	WGD or segmental
FxaC_21g39540.t1	FaLEA44	LEA1	20161462	20160384	Fvb6-1	169	16903.4	8.9	-0.763905	Nuclear	WGD or segmental
FxaC_24g28490.t1	FaLEA253	LEA1	16235029	16234065	Fvb6-4	169	17145.7	8.85	-0.820118	Mitochondrion	WGD or segmental
FxaC_10g28500.t1	FaLEA85	LEA2	16539384	16538830	Fvb3-2	184	19898.7	6.72	0.286413	Extracellular	Singleton
FxaC_10g30880.t1	FaLEA86	LEA2	18206582	18205300	Fvb3-2	233	25839.7	10.02	-0.17382	Chloroplast	WGD or segmental
FxaC_10g34670.t1	FaLEA87	LEA2	21200513	21199373	Fvb3-2	199	22914.4	10.68	-0.139196	Chloroplast	WGD or segmental
FxaC_10g46240.t1	FaLEA88	LEA2	28550303	28548468	Fvb3-2	256	28497.3	10.01	-0.330859	Chloroplast	WGD or segmental
FxaC_10g51300.t1	FaLEA89	LEA2	31379478	31378708	Fvb3-2	256	29212.8	10.47	-0.0957031	Chloroplast	WGD or segmental
FxaC_11g16380.t1	FaLEA155	LEA2	8368600	8367917	Fvb3-3	227	25695.5	9.6	-0.104846	Membrane_Plasm membrane	Dispersed
FxaC_11g25250.t1	FaLEA156	LEA2	14206745	14205611	Fvb3-3	159	17808.3	5.65	-0.00440252	Cytoplasm	Dispersed
FxaC_11g27700.t1	FaLEA157	LEA2	15833579	15832875	Fvb3-3	234	25876.7	10.02	-0.150855	Chloroplast	WGD or segmental
FxaC_11g31640.t1	FaLEA158	LEA2	19055595	19054474	Fvb3-3	199	22945.4	10.68	-0.148744	Chloroplast	WGD or segmental
FxaC_11g44260.t1	FaLEA159	LEA2	27305162	27304392	Fvb3-3	256	29150.8	10.44	-0.071875	Chloroplast	WGD or segmental
FxaC_12g04180.t1	FaLEA11	LEA2	2345582	2344169	Fvb3-1	256	29158.7	10.67	-0.0773438	Nuclear	WGD or segmental
FxaC_12g15310.t1	FaLEA12	LEA2	10037680	10037081	Fvb3-1	199	23018.5	10.65	-0.144724	Chloroplast	WGD or segmental
FxaC_12g48040.t1	FaLEA14	LEA2	30689832	30689248	Fvb3-1	194	21842.1	10.37	-0.353608	Nuclear	WGD or segmental
FxaC_13g27980.t1	FaLEA161	LEA2	13672887	13670700	Fvb4-3	211	23054.8	10.5	-0.143602	Chloroplast	WGD or segmental
FxaC_14g12391.t1	FaLEA218	LEA2	6026921	6025896	Fvb4-4	341	38667.1	10.49	-0.549853	Vacuole	WGD or segmental
FxaC_14g20550.t1	FaLEA220	LEA2	10449612	10448648	Fvb4-4	211	23013.8	10.62	-0.116588	Chloroplast	WGD or segmental
FxaC_15g13270.t1	FaLEA90	LEA2	6190544	6189429	Fvb4-2	371	41946.6	10.35	-0.624798	Vacuole	WGD or segmental
FxaC_16g19760.t1	FaLEA17	LEA2	14002715	14001621	Fvb4-1	364	41045.6	10.42	-0.642857	Chloroplast	WGD or segmental
FxaC_17g03590.t1	FaLEA18	LEA2	1756971	1755945	Fvb5-1	178	19432.8	10.88	0.0640449	Cytoplasm	WGD or segmental
FxaC_17g03600.t1	FaLEA19	LEA2	1759153	1756697	Fvb5-1	188	20133.4	10.7	0.0420213	Chloroplast	WGD or segmental
FxaC_17g03720.t1	FaLEA20	LEA2	1818458	1818012	Fvb5-1	148	15787.4	10.88	-0.00405405	Chloroplast	WGD or segmental
FxaC_17g03750.t1	FaLEA21	LEA2	1832398	1832162	Fvb5-1	78	8418.8	10.21	-0.075641	Chloroplast	WGD or segmental
FxaC_17g03760.t1	FaLEA22	LEA2	1836080	1835445	Fvb5-1	211	22964.6	10.48	-0.165877	Chloroplast	WGD or segmental
FxaC_17g03770.t1	FaLEA23	LEA2	1838306	1837668	Fvb5-1	212	23448	10.33	-0.22783	Chloroplast	WGD or segmental
FxaC_17g03780.t1	FaLEA24	LEA2	1840221	1839766	Fvb5-1	151	15985.6	10.83	-0.081457	Chloroplast	WGD or segmental
FxaC_17g03790.t1	FaLEA25	LEA2	1843484	1842849	Fvb5-1	211	22762.4	10.66	-0.130332	Chloroplast	WGD or segmental
FxaC_17g03810.t1	FaLEA26	LEA2	1848923	1846355	Fvb5-1	211	23127.9	10.51	-0.115166	Cytoplasm	WGD or segmental
FxaC_17g03830.t1	FaLEA27	LEA2	1856036	1855678	Fvb5-1	112	12105.9	10.77	-0.244643	Chloroplast	WGD or segmental
FxaC_17g03850.t1	FaLEA28	LEA2	1859866	1857522	Fvb5-1	132	14407.9	10.91	0.159848	Chloroplast	WGD or segmental
FxaC_17g03900.t1	FaLEA29	LEA2	1873681	1873025	Fvb5-1	218	25037.8	9.97	-0.187156	Cytoplasm	WGD or segmental
FxaC_17g03940.t1	FaLEA30	LEA2	1891853	1891542	Fvb5-1	103	11257	7.35	-0.015534	Nuclear	WGD or segmental
FxaC_17g03950.t1	FaLEA31	LEA2	1893568	1892387	Fvb5-1	216	24092.8	10.2	-0.262037	Chloroplast	WGD or segmental
FxaC_17g03970.t1	FaLEA32	LEA2	1895550	1894951	Fvb5-1	199	22077.9	10.23	0.0753769	Cytoplasm	WGD or segmental
FxaC_17g03980.t1	FaLEA33	LEA2	1898244	1894494	Fvb5-1	196	21211.5	10.48	-0.206633	Chloroplast	WGD or segmental
FxaC_17g06472.t1	FaLEA34	LEA2	3183292	3182266	Fvb5-1	212	23522.4	10.6	-0.144811	Chloroplast	Dispersed
FxaC_17g06490.t1	FaLEA35	LEA2	3189494	3188997	Fvb5-1	165	17820.5	10.82	-0.181818	Chloroplast	Dispersed
FxaC_17g23360.t1	FaLEA36	LEA2	11088240	11087353	Fvb5-1	295	32508.6	9.9	-0.180678	Cytoplasm	WGD or segmental
FxaC_17g43090.t1	FaLEA38	LEA2	22252902	22249334	Fvb5-1	292	31513.8	9.42	-0.0732877	Chloroplast	WGD or segmental
FxaC_17g56190.t1	FaLEA39	LEA2	29607337	29606552	Fvb5-1	261	29354.8	10.24	-0.285441	Cytoplasm	WGD or segmental
FxaC_18g00510.t1	FaLEA163	LEA2	390407	389622	Fvb5-3	261	29484.1	10.38	-0.280077	Cytoplasm	WGD or segmental
FxaC_18g12940.t1	FaLEA164	LEA2	8409737	8406329	Fvb5-3	241	26087.8	9.8	-0.013278	Chloroplast	WGD or segmental
FxaC_18g22150.t1	FaLEA165	LEA2	14749318	14745704	Fvb5-3	211	23077.8	10.48	-0.105213	Chloroplast	WGD or segmental
FxaC_18g22151.t1	FaLEA166	LEA2	14751537	14749750	Fvb5-3	211	23205.9	10.3	-0.13981	Chloroplast	Tandem
FxaC_18g26360.t1	FaLEA168	LEA2	17398444	17397557	Fvb5-3	295	32411.5	10.09	-0.168136	Cytoplasm	WGD or segmental
FxaC_18g42730.t1	FaLEA169	LEA2	25537521	25536587	Fvb5-3	222	24136	10.41	0.0788288	Cytoplasm	WGD or segmental
FxaC_18g42740.t1	FaLEA170	LEA2	25540829	25539885	Fvb5-3	210	23250	10.62	-0.135238	Chloroplast	WGD or segmental
FxaC_18g42760.t1	FaLEA171	LEA2	25546247	25545042	Fvb5-3	199	21518.9	10.58	-0.152261	Chloroplast	WGD or segmental
FxaC_18g42770.t1	FaLEA172	LEA2	25548410	25547958	Fvb5-3	150	16218	10.14	0.114	Chloroplast	WGD or segmental
FxaC_18g42790.t1	FaLEA173	LEA2	25553068	25552526	Fvb5-3	180	20370.7	10.13	0.16	Chloroplast	WGD or segmental
FxaC_18g42800.t2	FaLEA174	LEA2	25556027	25553198	Fvb5-3	253	28223.6	10.87	-0.350593	Chloroplast	WGD or segmental
FxaC_18g42801.t1	FaLEA175	LEA2	25558056	25557230	Fvb5-3	211	23260.2	10.57	-0.0824645	Chloroplast	WGD or segmental
FxaC_18g42802.t1	FaLEA176	LEA2	25560507	25559409	Fvb5-3	211	23142.8	10.5	-0.108057	Chloroplast	WGD or segmental
FxaC_18g42820.t1	FaLEA177	LEA2	25562543	25561007	Fvb5-3	212	23470.6	10.68	-0.0816038	Chloroplast	WGD or segmental
FxaC_18g42830.t1	FaLEA178	LEA2	25566991	25566392	Fvb5-3	199	21532.9	10.58	-0.155779	Chloroplast	WGD or segmental
FxaC_18g42840.t1	FaLEA179	LEA2	25568753	25567505	Fvb5-3	211	23130	10.67	-0.0535545	Chloroplast	WGD or segmental
FxaC_18g42850.t1	FaLEA180	LEA2	25571184	25569675	Fvb5-3	212	23450	10.33	-0.241509	Chloroplast	WGD or segmental
FxaC_18g42870.t1	FaLEA181	LEA2	25573768	25572130	Fvb5-3	211	23012.7	10.44	-0.179621	Chloroplast	WGD or segmental
FxaC_18g42880.t1	FaLEA182	LEA2	25574806	25574168	Fvb5-3	212	23444.4	10.62	-0.135849	Chloroplast	Proximal
FxaC_18g42900.t1	FaLEA183	LEA2	25577401	25576191	Fvb5-3	211	23109.7	10.35	-0.124171	Chloroplast	WGD or segmental
FxaC_18g42910.t1	FaLEA184	LEA2	25580363	25579338	Fvb5-3	183	20002.4	10.99	0.0781421	Cytoplasm	WGD or segmental
FxaC_18g42920.t1	FaLEA185	LEA2	25582569	25580176	Fvb5-3	188	20212.5	10.73	0.0648936	Chloroplast	WGD or segmental
FxaC_19g03260.t1	FaLEA221	LEA2	1683651	1680898	Fvb5-4	188	20204.5	10.7	0.0340426	Chloroplast	WGD or segmental
FxaC_19g03270.t1	FaLEA222	LEA2	1684397	1683420	Fvb5-4	183	19953.3	10.76	0.0770492	Cytoplasm	WGD or segmental
FxaC_19g03280.t1	FaLEA223	LEA2	1687400	1686141	Fvb5-4	211	23046.6	10.2	-0.105687	Chloroplast	WGD or segmental
FxaC_19g03290.t1	FaLEA224	LEA2	1690126	1688945	Fvb5-4	212	23405.5	10.63	-0.10283	Chloroplast	WGD or segmental
FxaC_19g03300.t1	FaLEA225	LEA2	1691341	1690423	Fvb5-4	211	22909.5	10.44	-0.162085	Chloroplast	WGD or segmental
FxaC_19g03310.t1	FaLEA226	LEA2	1694044	1692561	Fvb5-4	212	23464	10.33	-0.237736	Chloroplast	WGD or segmental
FxaC_19g03330.t1	FaLEA227	LEA2	1699804	1696345	Fvb5-4	405	44043	10.93	-0.202469	Plasm membrane	WGD or segmental
FxaC_19g03340.t1	FaLEA228	LEA2	1701329	1700006	Fvb5-4	211	23285	10.57	-0.133175	Chloroplast	WGD or segmental
FxaC_19g03350.t1	FaLEA229	LEA2	1703385	1702406	Fvb5-4	211	23203	10.53	-0.124645	Chloroplast	WGD or segmental
FxaC_19g03380.t1	FaLEA230	LEA2	1714118	1713183	Fvb5-4	215	23943.7	10.4	-0.252093	Chloroplast	WGD or segmental
FxaC_19g03390.t1	FaLEA231	LEA2	1718990	1717865	Fvb5-4	200	21616.1	10.77	-0.1005	Chloroplast	WGD or segmental
FxaC_19g03400.t1	FaLEA232	LEA2	1724185	1723066	Fvb5-4	210	23318.3	10.89	-0.134286	Chloroplast	WGD or segmental
FxaC_19g03410.t1	FaLEA233	LEA2	1727803	1727135	Fvb5-4	222	24022.9	10.44	0.113063	Chloroplast	WGD or segmental
FxaC_19g04030.t1	FaLEA234	LEA2	2032584	2032231	Fvb5-4	117	12793	10.78	-0.275214	Nuclear	WGD or segmental
FxaC_19g04110.t1	FaLEA235	LEA2	2045457	2044450	Fvb5-4	215	23942.6	10.4	-0.311163	Chloroplast	WGD or segmental
FxaC_19g04120.t1	FaLEA236	LEA2	2046306	2046004	Fvb5-4	100	10882.6	8.05	-0.011	Chloroplast	WGD or segmental
FxaC_19g04130.t1	FaLEA237	LEA2	2047314	2046658	Fvb5-4	218	24957.8	9.97	-0.130734	Cytoplasm	WGD or segmental
FxaC_19g04170.t1	FaLEA238	LEA2	2053030	2052143	Fvb5-4	211	23161	10.6	-0.11327	Chloroplast	WGD or segmental
FxaC_19g04171.t1	FaLEA239	LEA2	2056964	2056016	Fvb5-4	211	23269	10.57	-0.120853	Chloroplast	WGD or segmental
FxaC_19g04172.t1	FaLEA241	LEA2	2078898	2077466	Fvb5-4	211	22935.6	10.44	-0.136967	Chloroplast	WGD or segmental
FxaC_19g04210.t1	FaLEA240	LEA2	2076815	2069442	Fvb5-4	211	23039	10.62	-0.0327014	Chloroplast	Tandem
FxaC_19g04220.t1	FaLEA242	LEA2	2079927	2079376	Fvb5-4	183	20069.2	10.57	-0.115847	Chloroplast	WGD or segmental
FxaC_19g04250.t1	FaLEA243	LEA2	2104436	2103437	Fvb5-4	183	20001.4	10.76	0.0693989	Cytoplasm	WGD or segmental
FxaC_19g04260.t1	FaLEA244	LEA2	2106820	2104200	Fvb5-4	157	16850.3	10.71	-0.258599	Cytoplasm	WGD or segmental
FxaC_19g21240.t1	FaLEA247	LEA2	11325917	11323757	Fvb5-4	211	23260	10.43	-0.121327	Chloroplast	WGD or segmental
FxaC_19g30761.t1	FaLEA248	LEA2	17996217	17993275	Fvb5-4	241	26129.8	9.45	0.0211618	Chloroplast	WGD or segmental
FxaC_1g01410.t1	FaLEA206	LEA2	563892	562726	Fvb1-4	229	25700	7.96	0.0218341	Cytoplasm	WGD or segmental
FxaC_1g04310.t1	FaLEA207	LEA2	1803351	1802725	Fvb1-4	208	23061.9	10.67	-0.133654	Cytoplasm	WGD or segmental
FxaC_20g03420.t1	FaLEA93	LEA2	1767926	1767378	Fvb5-2	182	19498.7	10.83	0.0445055	Chloroplast	WGD or segmental
FxaC_20g03480.t1	FaLEA94	LEA2	1787006	1786404	Fvb5-2	200	21589.9	10.55	-0.1835	Chloroplast	WGD or segmental
FxaC_20g03540.t1	FaLEA95	LEA2	1797191	1796408	Fvb5-2	76	8178.7	10.72	-0.0855263	Chloroplast	Dispersed
FxaC_20g03550.t1	FaLEA96	LEA2	1800291	1797868	Fvb5-2	211	23182.1	10.5	-0.000947867	Chloroplast	WGD or segmental
FxaC_20g03560.t1	FaLEA98	LEA2	1804868	1803842	Fvb5-2	215	23976.7	10.18	-0.232558	Chloroplast	WGD or segmental
FxaC_20g03561.t1	FaLEA99	LEA2	1811278	1810140	Fvb5-2	200	21666.1	10.58	-0.127	Chloroplast	WGD or segmental
FxaC_20g03562.t1	FaLEA100	LEA2	1816395	1815551	Fvb5-2	210	23274.2	10.86	-0.128571	Chloroplast	WGD or segmental
FxaC_20g03570.t1	FaLEA97	LEA2	1801402	1800818	Fvb5-2	194	22157.8	10.24	0.0108247	Cytoplasm	WGD or segmental
FxaC_20g04440.t1	FaLEA101	LEA2	2276077	2273769	Fvb5-2	188	20161.4	10.73	0.0388298	Chloroplast	WGD or segmental
FxaC_20g04450.t1	FaLEA102	LEA2	2285418	2278115	Fvb5-2	211	23310	10.21	-0.148815	Chloroplast	WGD or segmental
FxaC_20g04451.t1	FaLEA104	LEA2	2299098	2287701	Fvb5-2	199	21671.1	10.56	-0.169347	Chloroplast	WGD or segmental
FxaC_20g04460.t1	FaLEA103	LEA2	2287401	2285869	Fvb5-2	211	23090.9	10.57	-0.0445498	Chloroplast	WGD or segmental
FxaC_20g04490.t1	FaLEA105	LEA2	2307055	2306390	Fvb5-2	221	23995.8	10.23	0.080543	Chloroplast	WGD or segmental
FxaC_20g33370.t1	FaLEA108	LEA2	19058196	19054713	Fvb5-2	241	26172.8	9.24	-0.00165975	Chloroplast	WGD or segmental
FxaC_20g42020.t1	FaLEA109	LEA2	24942834	24941520	Fvb5-2	261	29387.9	10.3	-0.297318	Cytoplasm	WGD or segmental
FxaC_21g13720.t1	FaLEA40	LEA2	6097188	6096613	Fvb6-1	191	20972.6	9.89	0.375393	Chloroplast	WGD or segmental
FxaC_21g29331.t1	FaLEA41	LEA2	14191031	14188149	Fvb6-1	316	34560.3	10.29	-0.231013	Chloroplast	WGD or segmental
FxaC_21g29740.t1	FaLEA42	LEA2	14402353	14400721	Fvb6-1	209	23726.3	9.55	-0.111005	Chloroplast	WGD or segmental
FxaC_21g43860.t1	FaLEA45	LEA2	22566545	22565853	Fvb6-1	230	26131.1	9.82	-0.115652	Plasm membrane	WGD or segmental
FxaC_21g45610.t1	FaLEA46	LEA2	23520112	23519372	Fvb6-1	246	28268.8	10.21	-0.100813	Vacuole	WGD or segmental
FxaC_21g45710.t1	FaLEA47	LEA2	23588822	23576315	Fvb6-1	837	96497.1	10.08	-0.0683393	Plasm membrane	WGD or segmental
FxaC_21g54990.t1	FaLEA49	LEA2	28479604	28478957	Fvb6-1	215	24356.1	10.49	-0.0334884	Extracellular	Dispersed
FxaC_21g59790.t1	FaLEA56	LEA2	30886402	30885761	Fvb6-1	213	22997.3	8.94	0.0206573	Cytoplasm	WGD or segmental
FxaC_21g59860.t1	FaLEA57	LEA2	30951618	30949659	Fvb6-1	214	23801	10.17	-0.373832	Nuclear	WGD or segmental
FxaC_21g70490.t1	FaLEA60	LEA2	35839545	35838712	Fvb6-1	277	31603.1	5.6	0.102527	Plasm membrane	WGD or segmental
FxaC_22g11770.t1	FaLEA186	LEA2	5570982	5570407	Fvb6-3	191	21022.6	9.98	0.361257	Chloroplast	WGD or segmental
FxaC_22g23070.t1	FaLEA188	LEA2	12099627	12098799	Fvb6-3	255	28076.6	10.99	-0.0976471	Chloroplast	WGD or segmental
FxaC_22g24971.t1	FaLEA189	LEA2	13411061	13408330	Fvb6-3	316	34549.3	10.19	-0.211392	Chloroplast	WGD or segmental
FxaC_22g25380.t1	FaLEA190	LEA2	13676779	13675165	Fvb6-3	210	23761.4	9.54	-0.0533333	Chloroplast	WGD or segmental
FxaC_22g39730.t1	FaLEA192	LEA2	23898069	23896808	Fvb6-3	214	24323.2	10.28	-0.00186916	Chloroplast	Dispersed
FxaC_22g45020.t1	FaLEA193	LEA2	27817954	27817334	Fvb6-3	206	23887.4	9.95	-0.216019	Extracellular	WGD or segmental
FxaC_22g56010.t1	FaLEA196	LEA2	34614342	34613594	Fvb6-3	162	18503.2	10.62	-0.220988	Chloroplast	Dispersed
FxaC_22g59430.t1	FaLEA197	LEA2	36492234	36490534	Fvb6-3	202	21958.8	10.41	0.270297	Vacuole	WGD or segmental
FxaC_23g05420.t1	FaLEA111	LEA2	3255125	3254355	Fvb6-2	256	28073.6	11.05	-0.0855469	Chloroplast	WGD or segmental
FxaC_23g07431.t1	FaLEA112	LEA2	4466399	4463603	Fvb6-2	316	34518.3	10.25	-0.205063	Chloroplast	WGD or segmental
FxaC_23g07780.t1	FaLEA113	LEA2	4663626	4662128	Fvb6-2	210	23899.4	9.55	-0.18	Chloroplast	WGD or segmental
FxaC_23g20910.t1	FaLEA116	LEA2	14244165	14243473	Fvb6-2	230	26119.1	9.82	-0.135217	Plasm membrane	WGD or segmental
FxaC_23g22320.t1	FaLEA117	LEA2	15116234	15110720	Fvb6-2	806	92363	9.87	-0.0598015	Plasm membrane	WGD or segmental
FxaC_23g56260.t1	FaLEA123	LEA2	33132871	33132296	Fvb6-2	191	20923.5	9.91	0.358115	Chloroplast	WGD or segmental
FxaC_24g23940.t1	FaLEA251	LEA2	13115100	13112422	Fvb6-4	425	48998.1	9.02	-0.0472941	Membrane protein	WGD or segmental
FxaC_24g39750.t1	FaLEA255	LEA2	23606045	23604611	Fvb6-4	209	23635.2	9.54	-0.120096	Chloroplast	WGD or segmental
FxaC_24g40461.t1	FaLEA256	LEA2	24048719	24048125	Fvb6-4	155	16556.2	10.19	0.214839	Extracellular	WGD or segmental
FxaC_24g42250.t1	FaLEA257	LEA2	25254270	25252600	Fvb6-4	314	34611.2	11.02	0.0194268	Chloroplast	WGD or segmental
FxaC_25g21110.t1	FaLEA124	LEA2	12152580	12150896	Fvb7-2	227	25138.2	4.5	-0.488546	Endoplasmic Reticulum	WGD or segmental
FxaC_25g21120.t1	FaLEA125	LEA2	12155927	12154610	Fvb7-2	152	16529.9	4.68	0.0743421	Cytoplasm	WGD or segmental
FxaC_25g21130.t1	FaLEA126	LEA2	12157706	12156854	Fvb7-2	186	20809.4	9.32	0.304839	Chloroplast	WGD or segmental
FxaC_25g21160.t1	FaLEA127	LEA2	12261851	12260501	Fvb7-2	216	23948	10.18	-0.0583333	Cytoplasm	WGD or segmental
FxaC_25g21170.t1	FaLEA128	LEA2	12265167	12264422	Fvb7-2	218	23994.2	10.73	-0.0720183	Cytoplasm	WGD or segmental
FxaC_25g24120.t1	FaLEA129	LEA2	13698917	13697548	Fvb7-2	246	27225.7	10.32	-0.0621951	Chloroplast	WGD or segmental
FxaC_25g32620.t1	FaLEA130	LEA2	18732025	18730359	Fvb7-2	227	25207.4	4.58	-0.460352	Endoplasmic Reticulum	WGD or segmental
FxaC_25g32630.t1	FaLEA131	LEA2	18737142	18736307	Fvb7-2	180	19999.3	9.04	0.200556	Chloroplast	WGD or segmental
FxaC_25g32650.t1	FaLEA132	LEA2	18787272	18785847	Fvb7-2	215	23850.8	10.18	-0.0511628	Cytoplasm	WGD or segmental
FxaC_25g32660.t1	FaLEA133	LEA2	18790652	18789765	Fvb7-2	219	24093.3	10.73	-0.0525114	Cytoplasm	WGD or segmental
FxaC_25g35560.t1	FaLEA134	LEA2	20308237	20306876	Fvb7-2	245	27083.5	10.25	-0.0555102	Chloroplast	WGD or segmental
FxaC_25g52500.t1	FaLEA137	LEA2	27974299	27973763	Fvb7-2	178	19399.6	10.76	-0.0735955	Cytoplasm	WGD or segmental
FxaC_25g52510.t1	FaLEA138	LEA2	27976962	27976321	Fvb7-2	213	23504.2	10.47	-0.129577	Cytoplasm	WGD or segmental
FxaC_25g52520.t1	FaLEA139	LEA2	27979024	27978356	Fvb7-2	222	24631.4	10.18	-0.123874	Chloroplast	WGD or segmental
FxaC_25g54240.t1	FaLEA140	LEA2	28868055	28866097	Fvb7-2	326	37594.9	8.99	-0.352454	Endoplasmic Reticulum_Plasm membrane	WGD or segmental
FxaC_25g60480.t1	FaLEA141	LEA2	31663229	31662588	Fvb7-2	213	23480.1	10.41	-0.158216	Membrane protein	WGD or segmental
FxaC_25g60490.t1	FaLEA142	LEA2	31665295	31664627	Fvb7-2	222	24665.4	10.18	-0.128378	Chloroplast	WGD or segmental
FxaC_26g21990.t1	FaLEA201	LEA2	10874443	10872233	Fvb7-3	251	28282.3	10.23	-0.154582	Chloroplast	WGD or segmental
FxaC_26g22470.t1	FaLEA202	LEA2	11087767	11087108	Fvb7-3	219	24119.3	10.96	-0.0968037	Cytoplasm	WGD or segmental
FxaC_26g22490.t1	FaLEA203	LEA2	11097325	11096142	Fvb7-3	214	23614.4	10.22	-0.0621495	Cytoplasm	WGD or segmental
FxaC_26g22500.t1	FaLEA204	LEA2	11101434	11100445	Fvb7-3	152	16514	4.8	0.1375	Cytoplasm	WGD or segmental
FxaC_26g22510.t1	FaLEA205	LEA2	11104513	11102910	Fvb7-3	226	25179.4	4.5	-0.482301	Endoplasmic Reticulum	WGD or segmental
FxaC_27g25090.t1	FaLEA62	LEA2	18068759	18066185	Fvb7-1	223	24627.8	4.51	-0.417489	Endoplasmic Reticulum	WGD or segmental
FxaC_27g25100.t1	FaLEA63	LEA2	18070263	18069208	Fvb7-1	152	16451.9	4.79	0.142105	Cytoplasm	WGD or segmental
FxaC_27g25101.t1	FaLEA64	LEA2	18071700	18070844	Fvb7-1	186	20813.3	8.18	0.316129	Chloroplast	WGD or segmental
FxaC_27g25130.t1	FaLEA65	LEA2	18079639	18078530	Fvb7-1	265	29604.3	10.17	-0.0833962	Chloroplast	WGD or segmental
FxaC_27g25150.t1	FaLEA66	LEA2	18084867	18083986	Fvb7-1	219	24122.3	10.81	-0.0949772	Cytoplasm	WGD or segmental
FxaC_27g27460.t1	FaLEA67	LEA2	19284340	19281771	Fvb7-1	223	24580.7	4.46	-0.385202	Endoplasmic Reticulum	WGD or segmental
FxaC_27g27471.t1	FaLEA68	LEA2	19287278	19286420	Fvb7-1	186	20786.2	8.18	0.330645	Chloroplast	WGD or segmental
FxaC_27g27490.t1	FaLEA69	LEA2	19293861	19293214	Fvb7-1	215	23717.5	10.22	-0.118605	Cytoplasm	WGD or segmental
FxaC_27g46981.t1	FaLEA71	LEA2	29184573	29183034	Fvb7-1	222	24606.2	9.81	-0.12973	Chloroplast	WGD or segmental
FxaC_27g52140.t1	FaLEA72	LEA2	31610131	31608956	Fvb7-1	212	23351	10.03	-6.7e-17	Cytoplasm	WGD or segmental
FxaC_28g01330.t2	FaLEA259	LEA2	632985	630741	Fvb7-4	212	23308.9	10.03	-0.0174528	Cytoplasm	WGD or segmental
FxaC_28g01880.t1	FaLEA260	LEA2	892725	891991	Fvb7-4	244	28011.6	7.73	-0.434426	Vacuole	WGD or segmental
FxaC_28g03830.t1	FaLEA261	LEA2	1740563	1739470	Fvb7-4	203	22448.9	10.51	-0.171429	Cytoplasm	WGD or segmental
FxaC_28g21310.t1	FaLEA263	LEA2	10629929	10629321	Fvb7-4	202	22187.5	9.54	-0.19604	Cytoplasm	WGD or segmental
FxaC_28g21320.t1	FaLEA264	LEA2	10633247	10632121	Fvb7-4	215	23721.6	10.28	-0.107907	Cytoplasm	WGD or segmental
FxaC_28g21360.t1	FaLEA265	LEA2	10641989	10639637	Fvb7-4	127	14115.4	5.04	0.292913	cyto_Nuclear	WGD or segmental
FxaC_28g21361.t1	FaLEA266	LEA2	10645408	10644158	Fvb7-4	206	22563.6	4.52	-0.200971	Cytoplasm	WGD or segmental
FxaC_2g06790.t1	FaLEA73	LEA2	3193221	3192013	Fvb1-2	229	25632.9	8.31	0.0218341	Cytoplasm	WGD or segmental
FxaC_2g09470.t1	FaLEA74	LEA2	4327659	4325787	Fvb1-2	210	23236.1	10.6	-0.104286	Cytoplasm	WGD or segmental
FxaC_2g11660.t4	FaLEA75	LEA2	5191260	5185856	Fvb1-2	322	35597.3	4.58	-0.240683	Cytoplasm	WGD or segmental
FxaC_3g00520.t2	FaLEA143	LEA2	230494	228028	Fvb1-3	322	35643.4	4.58	-0.231677	Cytoplasm	WGD or segmental
FxaC_3g05060.t1	FaLEA144	LEA2	2293618	2292438	Fvb1-3	229	25655	7.95	0.0489083	Cytoplasm	WGD or segmental
FxaC_4g40012.t7	FaLEA5	LEA2	27538403	27525679	Fvb1-1	331	36681.5	4.41	-0.212689	Cytoplasm	WGD or segmental
FxaC_8g14360.t1	FaLEA150	LEA2	7034310	7033525	Fvb2-3	261	28658.9	10.78	-0.186207	Chloroplast	WGD or segmental
FxaC_9g22940.t1	FaLEA216	LEA2	12799745	12798178	Fvb3-4	282	31319.9	10.07	-0.0734043	Extracellular	WGD or segmental
FxaC_13g27880.t1	FaLEA160	LEA3	13603295	13601484	Fvb4-3	101	11093.5	10.28	-0.486139	Chloroplast	WGD or segmental
FxaC_13g37310.t1	FaLEA162	LEA3	19515162	19514372	Fvb4-3	96	10490.9	10.53	-0.421875	Chloroplast	WGD or segmental
FxaC_14g20400.t1	FaLEA219	LEA3	10377039	10376053	Fvb4-4	95	10465.7	10.28	-0.651579	Chloroplast	WGD or segmental
FxaC_15g18800.t1	FaLEA91	LEA3	9298424	9297541	Fvb4-2	96	10433.9	10.28	-0.288542	Chloroplast	WGD or segmental
FxaC_21g34210.t1	FaLEA43	LEA3	17076705	17075882	Fvb6-1	122	13936.9	10.16	-0.77459	Cytoplasm	WGD or segmental
FxaC_22g20520.t1	FaLEA187	LEA3	10512952	10512656	Fvb6-3	98	11137.7	10.15	-0.57551	Chloroplast	WGD or segmental
FxaC_22g29750.t1	FaLEA191	LEA3	16600689	16600070	Fvb6-3	99	11195.8	10.36	-0.80202	Mitochondrion	WGD or segmental
FxaC_23g02530.t1	FaLEA110	LEA3	1580258	1579962	Fvb6-2	98	11103.6	10.4	-0.578571	Chloroplast	WGD or segmental
FxaC_23g11770.t1	FaLEA114	LEA3	7445031	7444053	Fvb6-2	216	24019.2	10.39	-0.608333	Chloroplast	WGD or segmental
FxaC_24g35780.t1	FaLEA254	LEA3	21143466	21142102	Fvb6-4	99	11194.7	10.22	-0.80404	Mitochondrion	WGD or segmental
FxaC_24g44100.t1	FaLEA258	LEA3	26711655	26711355	Fvb6-4	97	11074.6	10.56	-0.628866	Chloroplast	WGD or segmental
FxaC_5g09721.t1	FaLEA79	LEA3	4539270	4533397	Fvb2-2	97	10252.6	10.66	-0.240206	Chloroplast	WGD or segmental
FxaC_5g39270.t1	FaLEA83	LEA3	20639580	20638235	Fvb2-2	127	14470.3	9.71	-0.76378	Nuclear	WGD or segmental
FxaC_6g04000.t1	FaLEA211	LEA3	2274738	2273368	Fvb2-4	119	13758.4	9.49	-0.94958	Nuclear	WGD or segmental
FxaC_6g30770.t1	FaLEA214	LEA3	18976165	18975073	Fvb2-4	97	10252.6	10.66	-0.240206	Chloroplast	WGD or segmental
FxaC_7g03000.t1	FaLEA6	LEA3	1805220	1803868	Fvb2-1	119	13467.2	10.01	-0.780672	Nuclear	WGD or segmental
FxaC_7g25980.t1	FaLEA9	LEA3	16717939	16716990	Fvb2-1	97	10317.6	10.47	-0.276289	Cytoplasm	WGD or segmental
FxaC_8g02080.t1	FaLEA148	LEA3	1287814	1286899	Fvb2-3	97	10209.6	10.47	-0.147423	Chloroplast	WGD or segmental
FxaC_8g36160.t1	FaLEA154	LEA3	20992244	20990960	Fvb2-3	119	13636.4	9.78	-0.855462	Nuclear	WGD or segmental
FxaC_12g36410.t1	FaLEA13	LEA4	24365776	24364172	Fvb3-1	487	55906.3	6.52	-0.818275	Nuclear	Dispersed
FxaC_16g15060.t1	FaLEA15	LEA4	11136742	11134575	Fvb4-1	473	53271.6	5.1	-0.555603	Cytoplasm	Dispersed
FxaC_16g17590.t1	FaLEA16	LEA4	12852172	12850811	Fvb4-1	438	48813.2	5.17	-0.791553	Nuclear	Dispersed
FxaC_21g47260.t1	FaLEA48	LEA4	24406095	24404075	Fvb6-1	528	57798.5	5.77	-1.1411	Peroxisomal	WGD or segmental
FxaC_22g46560.t2	FaLEA194	LEA4	28861357	28859419	Fvb6-3	371	40556.6	5.19	-1.12075	Peroxisomal	WGD or segmental
FxaC_22g47540.t1	FaLEA195	LEA4	29629167	29627263	Fvb6-3	506	55462.8	5.24	-1.13439	Peroxisomal	WGD or segmental
FxaC_23g14380.t1	FaLEA115	LEA4	9528292	9526288	Fvb6-2	528	57852.4	5.41	-1.15833	Peroxisomal	Dispersed
FxaC_23g24020.t1	FaLEA118	LEA4	16298896	16296524	Fvb6-2	528	57721.3	6.21	-1.14299	Peroxisomal	WGD or segmental
FxaC_24g22740.t1	FaLEA250	LEA4	12311718	12309691	Fvb6-4	528	57721.3	6.21	-1.14299	Peroxisomal	WGD or segmental
FxaC_25g38970.t1	FaLEA135	LEA4	21920314	21918744	Fvb7-2	449	51657	7.41	-0.765924	Nuclear	Dispersed
FxaC_27g18200.t1	FaLEA61	LEA4	13438014	13436508	Fvb7-1	478	52281.3	7.81	-1.12259	Nuclear	Dispersed
FxaC_4g16230.t1	FaLEA1	LEA4	14815003	14813853	Fvb1-1	366	40228.8	5.72	-0.663115	Peroxisomal	Dispersed
FxaC_5g26670.t1	FaLEA82	LEA4	13152019	13149152	Fvb2-2	401	45052.3	4.71	-0.383541	Cytoplasm	Dispersed
FxaC_9g24650.t1	FaLEA217	LEA4	13731324	13729947	Fvb3-4	428	46872.3	6.13	-1.11121	Extracellular	Dispersed
FxaC_21g57010.t2	FaLEA51	LEA5	29686932	29685892	Fvb6-1	178	19715.5	6.98	-1.62135	Nuclear	Proximal
FxaC_21g57020.t1	FaLEA50	LEA5	29684830	29684407	Fvb6-1	93	10024.1	9.88	-1.44086	Nuclear	Proximal
FxaC_21g57050.t1	FaLEA52	LEA5	29694144	29693502	Fvb6-1	178	19715.5	6.98	-1.62135	Nuclear	Tandem
FxaC_21g57051.t1	FaLEA54	LEA5	29697321	29696995	Fvb6-1	80	8815.6	5.24	-1.4625	Mitochondrion	Tandem
FxaC_21g57052.t1	FaLEA55	LEA5	29707303	29706885	Fvb6-1	92	10047.8	4.86	-1.39457	Mitochondrion	WGD or segmental
FxaC_21g57060.t1	FaLEA53	LEA5	29695725	29695302	Fvb6-1	93	10024.1	9.88	-1.44086	Nuclear	Tandem
FxaC_23g39240.t1	FaLEA120	LEA5	24937944	24936867	Fvb6-2	179	19939.8	6.69	-1.67095	Nuclear	Dispersed
FxaC_23g39250.t1	FaLEA119	LEA5	24935844	24935012	Fvb6-2	93	9954	9.56	-1.38925	Nuclear	Dispersed
FxaC_25g44280.t1	FaLEA136	LEA5	24370958	24370248	Fvb7-2	124	13695.4	10.28	-0.747581	Nuclear	WGD or segmental
FxaC_27g39880.t1	FaLEA70	LEA5	26008150	26007769	Fvb7-1	81	8959.6	4.74	-1.34691	Nuclear	WGD or segmental
FxaC_28g09690.t1	FaLEA262	LEA5	4541054	4540672	Fvb7-4	121	13384	10	-0.852066	Nuclear	WGD or segmental
FxaC_1g19490.t1	FaLEA210	LEA6	8849522	8849253	Fvb1-4	89	9299	5.08	-1.19663	Mitochondrion	WGD or segmental
FxaC_24g26090.t1	FaLEA252	LEA6	14299739	14299551	Fvb6-4	62	6686.1	4.58	-1.28226	Nuclear	Dispersed
FxaC_2g22860.t1	FaLEA78	LEA6	10924845	10924657	Fvb1-2	62	6686.1	4.58	-1.28226	Nuclear	WGD or segmental
FxaC_3g18880.t1	FaLEA147	LEA6	9840220	9839951	Fvb1-3	89	9331.1	5.11	-1.18652	Mitochondrion	WGD or segmental
FxaC_4g21640.t1	FaLEA2	LEA6	18107274	18107005	Fvb1-1	89	9500.3	5.89	-1.24045	Mitochondrion	WGD or segmental
FxaC_15g23120.t1	FaLEA92	SMP	12364888	12363506	Fvb4-2	262	26964.8	4.36	-0.280534	Chloroplast	Dispersed
FxaC_21g64560.t1	FaLEA58	SMP	33017351	33013866	Fvb6-1	540	56570.3	5.54	-0.471111	Nuclear	Dispersed
FxaC_21g66680.t1	FaLEA59	SMP	34031559	34028074	Fvb6-1	540	56570.3	5.54	-0.471111	Nuclear	WGD or segmental
FxaC_22g64410.t1	FaLEA198	SMP	39114786	39113219	Fvb6-3	236	24627.9	5.37	-0.561441	Nuclear	WGD or segmental
FxaC_22g64411.t1	FaLEA199	SMP	39116877	39113247	Fvb6-3	431	44883.4	4.84	-0.411601	Cytoplasm	WGD or segmental
FxaC_22g68340.t1	FaLEA200	SMP	40973892	40970747	Fvb6-3	408	42973.3	4.92	-0.483824	Cytoplasm	WGD or segmental
FxaC_23g40070.t1	FaLEA122	SMP	25385667	25381667	Fvb6-2	513	53862.6	5.08	-0.461209	Cytoplasm	WGD or segmental
FxaC_23g40071.t1	FaLEA121	SMP	25383200	25381640	Fvb6-2	120	12240.4	7.54	-0.4575	Nuclear	WGD or segmental
FxaC_24g08150.t1	FaLEA249	SMP	3897360	3895774	Fvb6-4	257	27084.6	5.98	-0.693385	Nuclear	WGD or segmental
FxaC_5g12840.t1	FaLEA80	SMP	5982560	5981250	Fvb2-2	253	26104.8	4.08	-0.210672	Cytoplasm	WGD or segmental
FxaC_6g27940.t1	FaLEA213	SMP	17364238	17362821	Fvb2-4	258	26776.5	4.19	-0.343411	Cytoplasm	WGD or segmental
FxaC_8g19220.t1	FaLEA151	SMP	9607756	9606316	Fvb2-3	258	26819.5	4.11	-0.304651	Cytoplasm	WGD or segmental
