# Supplementary material for: Genome-wide analysis and functional validation reveal the role of late embryogenesis abundant genes in strawberry (Fragaria × ananassa) fruit ripening
Source: BMC Genomics. 2024 Mar 1;25:228. doi: 10.1186/s12864-024-10085-9 (PMC10908092; doi:10.1186/s12864-024-10085-9)
Supplement: Supplementary file 2 — Additional file 2: Table S2. Collinear pairs of FaLEA in cultivated strawberry, and among Arabidopsis and woodland strawberry. [file 12864_2024_10085_MOESM2_ESM.xlsx]

## Sheet: Sheet1
Table S2. Collinear pairs of FaLEA in cultivated strawberry, and among Arabidopsis and woodland strawberry
gene ID1	gene name	gene ID2	gene name		gene ID in Arabidopsis	gene ID in cultivated strawberry		gene ID in woodland strawberry	gene ID in cultivated strawberry
FxaC_7g39790.t1	FaLEA10	FxaC_8g08620.t1	FaLEA149		AT3G44380	FxaC_10g28500.t1		FvH4_1g00090	FxaC_4g40012.t7
FxaC_7g39790.t1	FaLEA10	FxaC_6g44230.t1	FaLEA215		AT5G21130	FxaC_10g30880.t1		FvH4_1g17140	FxaC_4g21640.t1
FxaC_20g03562.t1	FaLEA100	FxaC_18g42740.t1	FaLEA170		AT1G08160	FxaC_10g34670.t1		FvH4_1g12590	FxaC_2g18200.t1
FxaC_20g03562.t1	FaLEA100	FxaC_19g03400.t1	FaLEA232		AT2G30505	FxaC_10g46240.t1		FvH4_1g00090	FxaC_2g11660.t4
FxaC_20g03562.t1	FaLEA100	FxaC_19g04030.t1	FaLEA234		AT4G26490	FxaC_10g51300.t1		FvH4_1g02250	FxaC_2g09470.t1
FxaC_20g04440.t1	FaLEA101	FxaC_18g42920.t1	FaLEA185		AT2G27080	FxaC_11g27700.t1		FvH4_1g04970	FxaC_2g06790.t1
FxaC_20g04440.t1	FaLEA101	FxaC_19g03260.t1	FaLEA221		AT5G22870	FxaC_11g31640.t1		FvH4_1g17140	FxaC_2g22860.t1
FxaC_20g04440.t1	FaLEA101	FxaC_19g04260.t1	FaLEA244		AT4G26490	FxaC_11g44260.t1		FvH4_1g12550	FxaC_3g14010.t1
FxaC_20g04450.t1	FaLEA102	FxaC_18g42850.t1	FaLEA180		AT5G56050	FxaC_11g44260.t1		FvH4_1g12590	FxaC_3g14030.t1
FxaC_20g04450.t1	FaLEA102	FxaC_19g03280.t1	FaLEA223		AT4G26490	FxaC_12g04180.t1		FvH4_1g17140	FxaC_3g18880.t1
FxaC_20g04460.t1	FaLEA103	FxaC_18g42840.t1	FaLEA179		AT5G56050	FxaC_12g04180.t1		FvH4_1g04970	FxaC_3g05060.t1
FxaC_20g04460.t1	FaLEA103	FxaC_19g04171.t1	FaLEA239		AT5G22870	FxaC_12g15310.t1		FvH4_1g12550	FxaC_1g14070.t1
FxaC_20g04451.t1	FaLEA104	FxaC_18g42760.t1	FaLEA171		AT4G15910	FxaC_13g27880.t1		FvH4_1g12590	FxaC_1g14150.t1
FxaC_20g04451.t1	FaLEA104	FxaC_19g03330.t1	FaLEA227		AT4G15910	FxaC_13g37310.t1		FvH4_1g17140	FxaC_1g19490.t1
FxaC_20g04490.t1	FaLEA105	FxaC_18g42730.t1	FaLEA169		AT1G13050	FxaC_14g12391.t1		FvH4_1g04970	FxaC_1g01410.t1
FxaC_20g04490.t1	FaLEA105	FxaC_19g03410.t1	FaLEA233		AT3G26350	FxaC_14g12391.t1		FvH4_1g04500	FxaC_21g29331.t1
FxaC_20g23740.t1	FaLEA106	FxaC_19g21020.t1	FaLEA245		AT4G15910	FxaC_14g20400.t1		FvH4_1g04970	FxaC_21g29740.t1
FxaC_20g23750.t1	FaLEA107	FxaC_18g22420.t1	FaLEA167		AT1G13050	FxaC_15g13270.t1		FvH4_1g04970	FxaC_23g07780.t1
FxaC_20g23750.t1	FaLEA107	FxaC_19g21030.t1	FaLEA246		AT3G26350	FxaC_15g13270.t1		FvH4_1g04500	FxaC_22g24971.t1
FxaC_20g33370.t1	FaLEA108	FxaC_18g12940.t1	FaLEA164		AT4G15910	FxaC_15g18800.t1		FvH4_1g04970	FxaC_22g25380.t1
FxaC_20g33370.t1	FaLEA108	FxaC_19g30761.t1	FaLEA248		AT3G22490	FxaC_15g23120.t1		FxaC_2g06790	FvH4_6g31230.t1
FxaC_20g42020.t1	FaLEA109	FxaC_18g00510.t1	FaLEA163		AT1G13050	FxaC_16g19760.t1		FxaC_3g05060	FvH4_6g31230.t1
FxaC_12g04180.t1	FaLEA11	FxaC_11g44260.t1	FaLEA159		AT3G26350	FxaC_16g19760.t1		FxaC_1g01410	FvH4_6g31230.t1
FxaC_12g04180.t1	FaLEA11	FxaC_10g51300.t1	FaLEA89		AT4G23610	FxaC_18g42730.t1		FvH4_2g37690	FxaC_7g39790.t1
FxaC_23g02530.t1	FaLEA110	FxaC_22g20520.t1	FaLEA187		AT1G64065	FxaC_18g42740.t1		FvH4_2g25860	FxaC_7g25980.t1
FxaC_23g02530.t1	FaLEA110	FxaC_24g44100.t1	FaLEA258		AT1G64065	FxaC_19g03260.t1		FvH4_2g16030	FxaC_7g14130.t1
FxaC_23g05420.t1	FaLEA111	FxaC_22g23070.t1	FaLEA188		AT2G46150	FxaC_19g03260.t1		FvH4_2g04480	FxaC_7g03000.t1
FxaC_23g05420.t1	FaLEA111	FxaC_24g42250.t1	FaLEA257		AT4G23610	FxaC_19g03410.t1		FvH4_2g09610	FxaC_7g07000.t1
FxaC_23g07431.t1	FaLEA112	FxaC_22g24971.t1	FaLEA189		AT1G64065	FxaC_19g04030.t1		FvH4_2g16030	FxaC_5g21752.t1
FxaC_23g07431.t1	FaLEA112	FxaC_24g40461.t1	FaLEA256		AT2G23110	FxaC_1g19490.t1		FvH4_2g23300	FxaC_5g12840.t1
FxaC_23g07780.t1	FaLEA113	FxaC_22g25380.t1	FaLEA190		AT1G64065	FxaC_20g03420.t1		FvH4_2g25860	FxaC_5g09721.t1
FxaC_23g11770.t1	FaLEA114	FxaC_22g29750.t1	FaLEA191		AT2G46150	FxaC_20g03420.t1		FvH4_2g04480	FxaC_5g39270.t1
FxaC_23g11770.t1	FaLEA114	FxaC_24g35780.t1	FaLEA254		AT1G64065	FxaC_20g04440.t1		FvH4_2g09610	FxaC_5g44640.t1
FxaC_23g22320.t1	FaLEA117	FxaC_22g45020.t1	FaLEA193		AT2G46150	FxaC_20g04440.t1		FvH4_2g25860	FxaC_8g02080.t1
FxaC_23g22320.t1	FaLEA117	FxaC_24g23940.t1	FaLEA251		AT4G23610	FxaC_20g04490.t1		FvH4_2g04480	FxaC_8g36160.t1
FxaC_23g24020.t1	FaLEA118	FxaC_22g46560.t2	FaLEA194		AT1G52330	FxaC_21g29740.t1		FvH4_2g31800	FxaC_8g14360.t1
FxaC_23g24020.t1	FaLEA118	FxaC_22g47540.t1	FaLEA195		AT5G06760	FxaC_21g39540.t1		FvH4_2g37690	FxaC_8g08620.t1
FxaC_23g24020.t1	FaLEA118	FxaC_24g22740.t1	FaLEA250		AT2G35980	FxaC_21g43860.t1		FvH4_2g09610	FxaC_8g29880.t1
FxaC_12g15310.t1	FaLEA12	FxaC_11g31640.t1	FaLEA158		AT3G11650	FxaC_21g43860.t1		FvH4_2g16030	FxaC_8g22600.t1
FxaC_23g40071.t1	FaLEA121	FxaC_22g64410.t1	FaLEA198		AT5G06320	FxaC_21g43860.t1		FvH4_2g23300	FxaC_8g19220.t1
FxaC_23g40071.t1	FaLEA121	FxaC_24g08150.t1	FaLEA249		AT2G36640	FxaC_21g47260.t1		FvH4_2g23300	FxaC_6g27940.t1
FxaC_23g40070.t1	FaLEA122	FxaC_22g64411.t1	FaLEA199		AT3G53040	FxaC_21g47260.t1		FvH4_2g25860	FxaC_6g30770.t1
FxaC_23g40070.t1	FaLEA122	FxaC_22g68340.t1	FaLEA200		AT3G51810	FxaC_21g57020.t1		FvH4_2g04480	FxaC_6g04000.t1
FxaC_23g56260.t1	FaLEA123	FxaC_22g11770.t1	FaLEA186		AT5G27980	FxaC_21g66680.t1		FvH4_2g37690	FxaC_6g44230.t1
FxaC_25g21110.t1	FaLEA124	FxaC_25g32620.t1	FaLEA130		AT1G52330	FxaC_22g25380.t1		FvH4_2g25860	FxaC_15g18800.t1
FxaC_25g21110.t1	FaLEA124	FxaC_26g22510.t1	FaLEA205		AT2G35960	FxaC_22g39730.t1		FvH4_2g23300	FxaC_15g23120.t1
FxaC_25g21110.t1	FaLEA124	FxaC_28g21361.t1	FaLEA266		AT2G36640	FxaC_22g46560.t2		FvH4_2g25860	FxaC_13g37310.t1
FxaC_25g21120.t1	FaLEA125	FxaC_26g22500.t1	FaLEA204		AT3G53040	FxaC_22g46560.t2		FvH4_2g25860	FxaC_13g27880.t1
FxaC_25g21120.t1	FaLEA125	FxaC_28g21360.t1	FaLEA265		AT2G36640	FxaC_22g47540.t1		FvH4_2g25860	FxaC_14g20400.t1
FxaC_25g21130.t1	FaLEA126	FxaC_25g32630.t1	FaLEA131		AT3G53040	FxaC_22g47540.t1		FvH4_2g31800	FxaC_22g23070.t1
FxaC_25g21160.t1	FaLEA127	FxaC_25g32650.t1	FaLEA132		AT5G27980	FxaC_22g64410.t1		FvH4_2g31800	FxaC_24g42250.t1
FxaC_25g21160.t1	FaLEA127	FxaC_26g22490.t1	FaLEA203		AT5G27980	FxaC_22g68340.t1		FxaC_7g25980	FvH4_4g18470.t1
FxaC_25g21160.t1	FaLEA127	FxaC_28g21320.t1	FaLEA264		AT1G52330	FxaC_23g07780.t1		FxaC_5g09721	FvH4_4g18470.t1
FxaC_25g21170.t1	FaLEA128	FxaC_25g32660.t1	FaLEA133		AT2G35980	FxaC_23g20910.t1		FxaC_8g02080	FvH4_4g18470.t1
FxaC_25g21170.t1	FaLEA128	FxaC_26g22470.t1	FaLEA202		AT3G11650	FxaC_23g20910.t1		FxaC_6g30770	FvH4_4g18470.t1
FxaC_25g24120.t1	FaLEA129	FxaC_25g35560.t1	FaLEA134		AT5G06320	FxaC_23g20910.t1		FvH4_3g42130	FxaC_12g04180.t1
FxaC_25g32620.t1	FaLEA130	FxaC_26g22510.t1	FaLEA205		AT2G36640	FxaC_23g24020.t1		FvH4_3g02720	FxaC_12g48040.t1
FxaC_25g32620.t1	FaLEA130	FxaC_28g21361.t1	FaLEA266		AT3G53040	FxaC_23g24020.t1		FvH4_3g30480	FxaC_12g15310.t1
FxaC_25g32650.t1	FaLEA132	FxaC_26g22490.t1	FaLEA203		AT5G27980	FxaC_23g40071.t1		FvH4_3g40830	FxaC_10g46240.t1
FxaC_25g32650.t1	FaLEA132	FxaC_28g21320.t1	FaLEA264		AT5G27980	FxaC_24g08150.t1		FvH4_3g25140	FxaC_10g28500.t1
FxaC_25g32660.t1	FaLEA133	FxaC_26g22470.t1	FaLEA202		AT2G36640	FxaC_24g22740.t1		FvH4_3g27690	FxaC_10g30880.t1
FxaC_25g32660.t1	FaLEA133	FxaC_28g21310.t1	FaLEA263		AT3G53040	FxaC_24g22740.t1		FvH4_3g30480	FxaC_10g34670.t1
FxaC_25g44280.t1	FaLEA136	FxaC_28g09690.t1	FaLEA262		AT5G06760	FxaC_24g28490.t1		FvH4_3g30480	FxaC_11g31640.t1
FxaC_25g52510.t1	FaLEA138	FxaC_25g60480.t1	FaLEA141		AT1G52330	FxaC_24g39750.t1		FvH4_3g42130	FxaC_11g44260.t1
FxaC_25g52510.t1	FaLEA138	FxaC_28g03830.t1	FaLEA261		AT1G01470	FxaC_25g21110.t1		FvH4_3g27690	FxaC_11g27700.t1
FxaC_25g52520.t1	FaLEA139	FxaC_25g60490.t1	FaLEA142		AT2G46140	FxaC_25g21110.t1		FvH4_3g27690	FxaC_9g22940.t1
FxaC_25g54240.t1	FaLEA140	FxaC_28g01880.t1	FaLEA260		AT2G46150	FxaC_25g21160.t1		FvH4_4g25410	FxaC_16g19760.t1
FxaC_25g60480.t1	FaLEA141	FxaC_28g03830.t1	FaLEA261		AT4G01410	FxaC_25g24120.t1		FvH4_4g15690	FxaC_15g23120.t1
FxaC_3g05060.t1	FaLEA144	FxaC_1g01410.t1	FaLEA206		AT1G01470	FxaC_25g32620.t1		FvH4_4g25410	FxaC_15g13270.t1
FxaC_3g14010.t1	FaLEA145	FxaC_1g14070.t1	FaLEA208		AT2G46140	FxaC_25g32620.t1		FvH4_4g18470	FxaC_15g18800.t1
FxaC_3g14030.t1	FaLEA146	FxaC_1g14150.t1	FaLEA209		AT2G46150	FxaC_25g32650.t1		FvH4_4g18470	FxaC_13g37310.t1
FxaC_3g18880.t1	FaLEA147	FxaC_1g19490.t1	FaLEA210		AT4G01410	FxaC_25g35560.t1		FvH4_4g18470	FxaC_13g27880.t1
FxaC_8g02080.t1	FaLEA148	FxaC_6g30770.t1	FaLEA214		AT2G40170	FxaC_25g44280.t1		FvH4_4g18470	FxaC_14g20400.t1
FxaC_8g08620.t1	FaLEA149	FxaC_6g44230.t1	FaLEA215		AT1G01453	FxaC_26g21990.t1		FvH4_4g25410	FxaC_14g12391.t1
FxaC_8g19220.t1	FaLEA151	FxaC_6g27940.t1	FaLEA213		AT2G46300	FxaC_26g21990.t1		FvH4_5g21830	FxaC_17g28840.t1
FxaC_8g22600.t1	FaLEA152	FxaC_6g19390.t1	FaLEA212		AT4G01110	FxaC_26g21990.t1		FvH4_5g29780	FxaC_17g43090.t1
FxaC_8g36160.t1	FaLEA154	FxaC_6g04000.t1	FaLEA211		AT1G64065	FxaC_26g22470.t1		FvH4_5g03330	FxaC_17g03720.t1
FxaC_11g27700.t1	FaLEA157	FxaC_9g22940.t1	FaLEA216		AT2G46150	FxaC_26g22470.t1		FvH4_5g03390	FxaC_17g03750.t1
FxaC_13g27880.t1	FaLEA160	FxaC_13g37310.t1	FaLEA162		AT1G01470	FxaC_26g22500.t1		FvH4_5g03430	FxaC_17g03940.t1
FxaC_13g27880.t1	FaLEA160	FxaC_14g20400.t1	FaLEA219		AT2G46140	FxaC_26g22500.t1		FvH4_5g03440	FxaC_17g03980.t1
FxaC_13g27980.t1	FaLEA161	FxaC_14g20550.t1	FaLEA220		AT1G01470	FxaC_27g25090.t1		FvH4_5g03330	FxaC_17g03590.t1
FxaC_13g37310.t1	FaLEA162	FxaC_14g20400.t1	FaLEA219		AT2G46140	FxaC_27g25090.t1		FvH4_5g03390	FxaC_17g03600.t1
FxaC_18g12940.t1	FaLEA164	FxaC_19g30761.t1	FaLEA248		AT2G46150	FxaC_27g25130.t1		FvH4_5g03430	FxaC_17g03720.t1
FxaC_18g22150.t1	FaLEA165	FxaC_19g21240.t1	FaLEA247		AT1G01470	FxaC_27g27460.t1		FvH4_5g03440	FxaC_17g03760.t1
FxaC_18g22420.t1	FaLEA167	FxaC_19g21030.t1	FaLEA246		AT2G46140	FxaC_27g27460.t1		FvH4_5g18570	FxaC_17g23360.t1
FxaC_18g42730.t1	FaLEA169	FxaC_19g03410.t1	FaLEA233		AT2G46150	FxaC_27g27490.t1		FvH4_5g03320	FxaC_17g03600.t1
FxaC_16g19760.t1	FaLEA17	FxaC_14g12391.t1	FaLEA218		AT2G40170	FxaC_27g39880.t1		FvH4_5g03430	FxaC_17g03590.t1
FxaC_16g19760.t1	FaLEA17	FxaC_15g13270.t1	FaLEA90		AT5G53730	FxaC_27g52140.t1		FvH4_5g21820	FxaC_20g23740.t1
FxaC_18g42740.t1	FaLEA170	FxaC_19g03400.t1	FaLEA232		AT5G53730	FxaC_28g01330.t2		FvH4_5g21830	FxaC_20g23750.t1
FxaC_18g42740.t1	FaLEA170	FxaC_19g04030.t1	FaLEA234		AT2G40170	FxaC_28g09690.t1		FvH4_5g03320	FxaC_20g04440.t1
FxaC_18g42770.t1	FaLEA172	FxaC_19g04120.t1	FaLEA236		AT2G46150	FxaC_28g21310.t1		FvH4_5g03370	FxaC_20g04450.t1
FxaC_18g42790.t1	FaLEA173	FxaC_19g04130.t1	FaLEA237		AT4G23610	FxaC_28g21310.t1		FvH4_5g03440	FxaC_20g04451.t1
FxaC_18g42800.t2	FaLEA174	FxaC_19g03350.t1	FaLEA229		AT1G01470	FxaC_28g21360.t1		FvH4_5g03460	FxaC_20g04490.t1
FxaC_18g42800.t2	FaLEA174	FxaC_19g04110.t1	FaLEA235		AT2G46140	FxaC_28g21360.t1		FvH4_5g03320	FxaC_20g03420.t1
FxaC_18g42801.t1	FaLEA175	FxaC_19g04170.t1	FaLEA238		AT4G13270	FxaC_2g06790.t1		FvH4_5g03440	FxaC_20g03561.t1
FxaC_18g42802.t1	FaLEA176	FxaC_19g03340.t1	FaLEA228		AT2G44060	FxaC_2g11660.t4		FvH4_5g03450	FxaC_20g03562.t1
FxaC_18g42820.t1	FaLEA177	FxaC_19g04220.t1	FaLEA242		AT2G31890	FxaC_2g11660.t4		FvH4_5g29780	FxaC_20g33370.t1
FxaC_18g42830.t1	FaLEA178	FxaC_19g03330.t1	FaLEA227		AT2G23110	FxaC_3g18880.t1		FvH4_5g03330	FxaC_18g42730.t1
FxaC_18g42840.t1	FaLEA179	FxaC_19g04171.t1	FaLEA239		AT2G23110	FxaC_4g21640.t1		FvH4_5g03340	FxaC_18g42740.t1
FxaC_17g03590.t1	FaLEA18	FxaC_18g42910.t1	FaLEA184		AT2G44060	FxaC_4g40012.t7		FvH4_5g03400	FxaC_18g42770.t1
FxaC_17g03590.t1	FaLEA18	FxaC_19g03270.t1	FaLEA222		AT2G31890	FxaC_4g40012.t7		FvH4_5g03430	FxaC_18g42910.t1
FxaC_17g03590.t1	FaLEA18	FxaC_19g04250.t1	FaLEA243		AT1G02820	FxaC_5g09721.t1		FvH4_5g03320	FxaC_18g42920.t1
FxaC_18g42850.t1	FaLEA180	FxaC_19g03310.t1	FaLEA226		AT4G02380	FxaC_5g09721.t1		FvH4_5g03330	FxaC_18g42910.t1
FxaC_18g42870.t1	FaLEA181	FxaC_19g03300.t1	FaLEA225		AT1G03120	FxaC_5g12840.t1		FvH4_5g03400	FxaC_18g42770.t1
FxaC_18g42870.t1	FaLEA181	FxaC_19g04172.t1	FaLEA241		AT3G22490	FxaC_5g12840.t1		FvH4_5g03420	FxaC_18g42760.t1
FxaC_18g42900.t1	FaLEA183	FxaC_19g03280.t1	FaLEA223		AT3G19550	FxaC_5g39270.t1		FvH4_5g03450	FxaC_18g42740.t1
FxaC_18g42910.t1	FaLEA184	FxaC_19g03270.t1	FaLEA222		AT3G19550	FxaC_6g04000.t1		FvH4_5g03460	FxaC_18g42730.t1
FxaC_18g42910.t1	FaLEA184	FxaC_19g04250.t1	FaLEA243		AT1G03120	FxaC_6g27940.t1		FvH4_5g18570	FxaC_18g26360.t1
FxaC_18g42920.t1	FaLEA185	FxaC_19g03260.t1	FaLEA221		AT3G22490	FxaC_6g27940.t1		FvH4_5g21830	FxaC_18g22420.t1
FxaC_18g42920.t1	FaLEA185	FxaC_19g04260.t1	FaLEA244		AT1G02820	FxaC_6g30770.t1		FvH4_5g29780	FxaC_18g12940.t1
FxaC_22g20520.t1	FaLEA187	FxaC_24g44100.t1	FaLEA258		AT4G02380	FxaC_6g30770.t1		FvH4_5g21820	FxaC_19g21020.t1
FxaC_22g23070.t1	FaLEA188	FxaC_24g42250.t1	FaLEA257		AT3G19550	FxaC_7g03000.t1		FvH4_5g21830	FxaC_19g21030.t1
FxaC_22g24971.t1	FaLEA189	FxaC_24g40461.t1	FaLEA256		AT1G02820	FxaC_7g25980.t1		FvH4_5g29780	FxaC_19g30761.t1
FxaC_17g03600.t1	FaLEA19	FxaC_18g42920.t1	FaLEA185		AT4G02380	FxaC_7g25980.t1		FvH4_5g03320	FxaC_19g03260.t1
FxaC_17g03600.t1	FaLEA19	FxaC_19g03260.t1	FaLEA221		AT1G02820	FxaC_8g02080.t1		FvH4_5g03330	FxaC_19g03270.t1
FxaC_17g03600.t1	FaLEA19	FxaC_19g04260.t1	FaLEA244		AT4G02380	FxaC_8g02080.t1		FvH4_5g03400	FxaC_19g03280.t1
FxaC_17g03600.t1	FaLEA19	FxaC_20g03420.t1	FaLEA93		AT5G11890	FxaC_8g14360.t1		FvH4_5g03440	FxaC_19g03300.t1
FxaC_22g25380.t1	FaLEA190	FxaC_24g39750.t1	FaLEA255		AT1G03120	FxaC_8g19220.t1		FvH4_5g03450	FxaC_19g03400.t1
FxaC_22g29750.t1	FaLEA191	FxaC_24g35780.t1	FaLEA254		AT3G22490	FxaC_8g19220.t1		FvH4_5g03460	FxaC_19g03410.t1
FxaC_22g45020.t1	FaLEA193	FxaC_24g23940.t1	FaLEA251		AT5G21130	FxaC_9g22940.t1		FvH4_5g03320	FxaC_19g04260.t1
FxaC_22g46560.t2	FaLEA194	FxaC_22g47540.t1	FaLEA195					FvH4_5g03330	FxaC_19g04250.t1
FxaC_22g46560.t2	FaLEA194	FxaC_24g22740.t1	FaLEA250					FvH4_5g03400	FxaC_19g04110.t1
FxaC_22g47540.t1	FaLEA195	FxaC_24g22740.t1	FaLEA250					FvH4_5g03450	FxaC_19g04030.t1
FxaC_22g64410.t1	FaLEA198	FxaC_22g68340.t1	FaLEA200					FvH4_5g03400	FxaC_27g25130.t1
FxaC_22g64410.t1	FaLEA198	FxaC_24g08150.t1	FaLEA249					FvH4_5g03450	FxaC_27g25150.t1
FxaC_4g21640.t1	FaLEA2	FxaC_3g18880.t1	FaLEA147					FvH4_5g03400	FxaC_27g27490.t1
FxaC_4g21640.t1	FaLEA2	FxaC_1g19490.t1	FaLEA210					FvH4_5g03340	FxaC_27g46981.t1
FxaC_4g21640.t1	FaLEA2	FxaC_2g22860.t1	FaLEA78					FvH4_5g03400	FxaC_25g32650.t1
FxaC_17g03720.t1	FaLEA20	FxaC_19g03270.t1	FaLEA222					FvH4_5g03450	FxaC_25g32660.t1
FxaC_17g03720.t1	FaLEA20	FxaC_19g04250.t1	FaLEA243					FvH4_5g03330	FxaC_25g21160.t1
FxaC_22g68340.t1	FaLEA200	FxaC_24g08150.t1	FaLEA249					FvH4_5g03390	FxaC_25g21170.t1
FxaC_26g22470.t1	FaLEA202	FxaC_28g21310.t1	FaLEA263					FvH4_5g03390	FxaC_25g60480.t1
FxaC_26g22490.t1	FaLEA203	FxaC_28g21320.t1	FaLEA264					FvH4_5g03340	FxaC_25g52500.t1
FxaC_26g22500.t1	FaLEA204	FxaC_28g21360.t1	FaLEA265					FvH4_5g03390	FxaC_25g52510.t1
FxaC_26g22510.t1	FaLEA205	FxaC_28g21361.t1	FaLEA266					FvH4_5g03400	FxaC_26g22490.t1
FxaC_17g03750.t1	FaLEA21	FxaC_20g04450.t1	FaLEA102					FvH4_5g03450	FxaC_26g22470.t1
FxaC_17g03750.t1	FaLEA21	FxaC_18g42850.t1	FaLEA180					FvH4_5g03400	FxaC_28g21320.t1
FxaC_17g03750.t1	FaLEA21	FxaC_19g03280.t1	FaLEA223					FvH4_5g03450	FxaC_28g21310.t1
FxaC_17g03760.t1	FaLEA22	FxaC_18g42870.t1	FaLEA181					FvH4_5g03340	FxaC_28g03830.t1
FxaC_17g03760.t1	FaLEA22	FxaC_19g03300.t1	FaLEA225					FxaC_20g04490	FvH4_7g15480.t1
FxaC_17g03760.t1	FaLEA22	FxaC_19g04172.t1	FaLEA241					FxaC_18g42920	FvH4_7g30570.t1
FxaC_19g03260.t1	FaLEA221	FxaC_19g04260.t1	FaLEA244					FxaC_19g03410	FvH4_7g15480.t1
FxaC_19g03270.t1	FaLEA222	FxaC_19g04250.t1	FaLEA243					FxaC_19g03400	FvH4_7g30560.t1
FxaC_19g03290.t1	FaLEA224	FxaC_19g04220.t1	FaLEA242					FvH4_6g17400	FxaC_21g47260.t1
FxaC_19g03300.t1	FaLEA225	FxaC_19g04172.t1	FaLEA241					FvH4_6g27930	FxaC_21g34210.t1
FxaC_19g03340.t1	FaLEA228	FxaC_19g04171.t1	FaLEA239					FvH4_6g31230	FxaC_21g29740.t1
FxaC_19g03350.t1	FaLEA229	FxaC_19g04170.t1	FaLEA238					FvH4_6g09270	FxaC_21g59790.t1
FxaC_17g03770.t1	FaLEA23	FxaC_19g03310.t1	FaLEA226					FvH4_6g11140	FxaC_21g57010.t1
FxaC_19g03380.t1	FaLEA230	FxaC_19g04110.t1	FaLEA235					FvH4_6g11170	FxaC_21g57020.t1
FxaC_19g03400.t1	FaLEA232	FxaC_19g04030.t1	FaLEA234					FvH4_6g18540	FxaC_21g45710.t1
FxaC_17g03780.t1	FaLEA24	FxaC_20g03480.t1	FaLEA94					FvH4_6g18670	FxaC_21g45610.t1
FxaC_17g03790.t1	FaLEA25	FxaC_18g42830.t1	FaLEA178					FvH4_6g20130	FxaC_21g43860.t1
FxaC_17g03810.t1	FaLEA26	FxaC_20g04460.t1	FaLEA103					FvH4_6g03840	FxaC_21g66680.t1
FxaC_17g03810.t1	FaLEA26	FxaC_18g42840.t1	FaLEA179					FvH4_6g22410	FxaC_21g39540.t1
FxaC_17g03810.t1	FaLEA26	FxaC_19g04171.t1	FaLEA239					FvH4_6g03840	FxaC_21g64560.t1
FxaC_17g03830.t1	FaLEA27	FxaC_18g42800.t2	FaLEA174					FvH4_6g17400	FxaC_23g24020.t1
FxaC_17g03830.t1	FaLEA27	FxaC_19g04170.t1	FaLEA238					FvH4_6g18540	FxaC_23g22320.t1
FxaC_17g03850.t1	FaLEA28	FxaC_20g03550.t1	FaLEA96					FvH4_6g20130	FxaC_23g20910.t1
FxaC_17g03900.t1	FaLEA29	FxaC_18g42790.t1	FaLEA173					FvH4_6g27930	FxaC_23g11770.t1
FxaC_17g03900.t1	FaLEA29	FxaC_19g04130.t1	FaLEA237					FvH4_6g31230	FxaC_23g07780.t1
FxaC_17g03940.t1	FaLEA30	FxaC_18g42770.t1	FaLEA172					FvH4_6g35740	FxaC_23g02530.t1
FxaC_17g03940.t1	FaLEA30	FxaC_19g04120.t1	FaLEA236					FvH4_6g03840	FxaC_23g40071.t1
FxaC_17g03950.t1	FaLEA31	FxaC_19g03380.t1	FaLEA230					FvH4_6g33440	FxaC_23g05420.t1
FxaC_17g03950.t1	FaLEA31	FxaC_19g04110.t1	FaLEA235					FvH4_6g03840	FxaC_22g68340.t1
FxaC_17g03950.t1	FaLEA31	FxaC_20g03560.t1	FaLEA98					FvH4_6g18540	FxaC_22g45020.t1
FxaC_17g03980.t1	FaLEA33	FxaC_19g03390.t1	FaLEA231					FvH4_6g03840	FxaC_22g64410.t1
FxaC_17g03980.t1	FaLEA33	FxaC_20g03561.t1	FaLEA99					FvH4_6g09270	FxaC_22g59430.t1
FxaC_17g23360.t1	FaLEA36	FxaC_18g26360.t1	FaLEA168					FvH4_6g27930	FxaC_22g29750.t1
FxaC_17g28840.t1	FaLEA37	FxaC_20g23750.t1	FaLEA107					FvH4_6g31230	FxaC_22g25380.t1
FxaC_17g28840.t1	FaLEA37	FxaC_18g22420.t1	FaLEA167					FvH4_6g33440	FxaC_22g23070.t1
FxaC_17g28840.t1	FaLEA37	FxaC_19g21030.t1	FaLEA246					FvH4_6g35740	FxaC_22g20520.t1
FxaC_17g43090.t1	FaLEA38	FxaC_20g33370.t1	FaLEA108					FvH4_6g17400	FxaC_22g46560.t2
FxaC_17g43090.t1	FaLEA38	FxaC_18g12940.t1	FaLEA164					FvH4_6g17400	FxaC_22g47540.t1
FxaC_17g43090.t1	FaLEA38	FxaC_19g30761.t1	FaLEA248					FvH4_6g20130	FxaC_22g39730.t1
FxaC_17g56190.t1	FaLEA39	FxaC_20g42020.t1	FaLEA109					FvH4_6g33440	FxaC_24g42250.t1
FxaC_17g56190.t1	FaLEA39	FxaC_18g00510.t1	FaLEA163					FvH4_6g35740	FxaC_24g44100.t1
FxaC_21g13720.t1	FaLEA40	FxaC_23g56260.t1	FaLEA123					FvH4_6g03840	FxaC_24g08150.t1
FxaC_21g13720.t1	FaLEA40	FxaC_22g11770.t1	FaLEA186					FvH4_6g17400	FxaC_24g22740.t1
FxaC_21g29331.t1	FaLEA41	FxaC_23g07431.t1	FaLEA112					FvH4_6g22410	FxaC_24g28490.t1
FxaC_21g29331.t1	FaLEA41	FxaC_22g24971.t1	FaLEA189					FvH4_6g27930	FxaC_24g35780.t1
FxaC_21g29331.t1	FaLEA41	FxaC_24g40461.t1	FaLEA256					FvH4_6g18540	FxaC_24g23940.t1
FxaC_21g29740.t1	FaLEA42	FxaC_23g07780.t1	FaLEA113					FvH4_6g31230	FxaC_24g39750.t1
FxaC_21g29740.t1	FaLEA42	FxaC_22g25380.t1	FaLEA190					FvH4_6g11170	FxaC_27g39880.t1
FxaC_21g34210.t1	FaLEA43	FxaC_23g11770.t1	FaLEA114					FvH4_6g11170	FxaC_25g44280.t1
FxaC_21g34210.t1	FaLEA43	FxaC_22g29750.t1	FaLEA191					FvH4_6g11160	FxaC_28g09690.t1
FxaC_21g34210.t1	FaLEA43	FxaC_24g35780.t1	FaLEA254					FxaC_21g57020	FvH4_7g24640.t1
FxaC_21g39540.t1	FaLEA44	FxaC_24g28490.t1	FaLEA253					FvH4_7g15440	FxaC_27g25090.t1
FxaC_21g43860.t1	FaLEA45	FxaC_23g20910.t1	FaLEA116					FvH4_7g15480	FxaC_27g25130.t1
FxaC_21g45710.t1	FaLEA47	FxaC_23g22320.t1	FaLEA117					FvH4_7g15490	FxaC_27g25150.t1
FxaC_21g45710.t1	FaLEA47	FxaC_22g45020.t1	FaLEA193					FvH4_7g15440	FxaC_27g27460.t1
FxaC_21g45710.t1	FaLEA47	FxaC_24g23940.t1	FaLEA251					FvH4_7g15480	FxaC_27g27490.t1
FxaC_21g47260.t1	FaLEA48	FxaC_23g24020.t1	FaLEA118					FvH4_7g32930	FxaC_27g52140.t1
FxaC_21g47260.t1	FaLEA48	FxaC_22g46560.t2	FaLEA194					FvH4_7g30560	FxaC_27g46981.t1
FxaC_21g47260.t1	FaLEA48	FxaC_22g47540.t1	FaLEA195					FvH4_7g30560	FxaC_27g27490.t1
FxaC_21g47260.t1	FaLEA48	FxaC_24g22740.t1	FaLEA250					FvH4_7g17770	FxaC_27g52140.t1
FxaC_4g40012.t7	FaLEA5	FxaC_2g11660.t4	FaLEA75					FvH4_7g30560	FxaC_27g25130.t1
FxaC_21g59790.t1	FaLEA56	FxaC_22g59430.t1	FaLEA197					FvH4_7g24640	FxaC_27g39880.t1
FxaC_21g66680.t1	FaLEA59	FxaC_23g40071.t1	FaLEA121					FvH4_7g15440	FxaC_25g32620.t1
FxaC_21g66680.t1	FaLEA59	FxaC_22g64410.t1	FaLEA198					FvH4_7g15480	FxaC_25g32650.t1
FxaC_21g66680.t1	FaLEA59	FxaC_22g68340.t1	FaLEA200					FvH4_7g15490	FxaC_25g32660.t1
FxaC_21g66680.t1	FaLEA59	FxaC_24g08150.t1	FaLEA249					FvH4_7g17770	FxaC_25g35560.t1
FxaC_7g03000.t1	FaLEA6	FxaC_8g36160.t1	FaLEA154					FvH4_7g15440	FxaC_25g21110.t1
FxaC_7g03000.t1	FaLEA6	FxaC_6g04000.t1	FaLEA211					FvH4_7g15480	FxaC_25g21160.t1
FxaC_7g03000.t1	FaLEA6	FxaC_5g39270.t1	FaLEA83					FvH4_7g15490	FxaC_25g21170.t1
FxaC_27g25090.t1	FaLEA62	FxaC_25g21110.t1	FaLEA124					FvH4_7g17770	FxaC_25g24120.t1
FxaC_27g25090.t1	FaLEA62	FxaC_25g32620.t1	FaLEA130					FvH4_7g30550	FxaC_25g52500.t1
FxaC_27g25090.t1	FaLEA62	FxaC_28g21361.t1	FaLEA266					FvH4_7g30570	FxaC_25g52520.t1
FxaC_27g25090.t1	FaLEA62	FxaC_27g27460.t1	FaLEA67					FvH4_7g32200	FxaC_25g54240.t1
FxaC_27g25100.t1	FaLEA63	FxaC_26g22500.t1	FaLEA204					FvH4_7g24640	FxaC_25g44280.t1
FxaC_27g25100.t1	FaLEA63	FxaC_28g21360.t1	FaLEA265					FvH4_7g30570	FxaC_25g60490.t1
FxaC_27g25101.t1	FaLEA64	FxaC_25g21130.t1	FaLEA126					FvH4_7g30560	FxaC_25g32650.t1
FxaC_27g25101.t1	FaLEA64	FxaC_25g32630.t1	FaLEA131					FvH4_7g32930	FxaC_25g24120.t1
FxaC_27g25101.t1	FaLEA64	FxaC_27g27471.t1	FaLEA68					FvH4_7g32930	FxaC_25g35560.t1
FxaC_27g25130.t1	FaLEA65	FxaC_25g32650.t1	FaLEA132					FvH4_7g30560	FxaC_25g21160.t1
FxaC_27g25130.t1	FaLEA65	FxaC_26g22490.t1	FaLEA203					FvH4_7g15440	FxaC_26g22500.t1
FxaC_27g25130.t1	FaLEA65	FxaC_28g21320.t1	FaLEA264					FvH4_7g15480	FxaC_26g22490.t1
FxaC_27g25130.t1	FaLEA65	FxaC_27g27490.t1	FaLEA69					FvH4_7g15490	FxaC_26g22470.t1
FxaC_27g25150.t1	FaLEA66	FxaC_25g21170.t1	FaLEA128					FvH4_7g15840	FxaC_26g21990.t1
FxaC_27g25150.t1	FaLEA66	FxaC_25g32660.t1	FaLEA133					FvH4_7g30560	FxaC_26g22470.t1
FxaC_27g25150.t1	FaLEA66	FxaC_26g22470.t1	FaLEA202					FvH4_7g15440	FxaC_28g21360.t1
FxaC_27g25150.t1	FaLEA66	FxaC_28g21310.t1	FaLEA263					FvH4_7g15480	FxaC_28g21320.t1
FxaC_27g27460.t1	FaLEA67	FxaC_25g21110.t1	FaLEA124					FvH4_7g15490	FxaC_28g21310.t1
FxaC_27g27460.t1	FaLEA67	FxaC_25g32620.t1	FaLEA130					FvH4_7g24640	FxaC_28g09690.t1
FxaC_27g27460.t1	FaLEA67	FxaC_26g22510.t1	FaLEA205					FvH4_7g30560	FxaC_28g03830.t1
FxaC_27g27460.t1	FaLEA67	FxaC_28g21361.t1	FaLEA266					FvH4_7g32210	FxaC_28g01880.t1
FxaC_27g27471.t1	FaLEA68	FxaC_25g21130.t1	FaLEA126					FvH4_7g32930	FxaC_28g01330.t2
FxaC_27g27471.t1	FaLEA68	FxaC_25g32630.t1	FaLEA131					FvH4_7g17770	FxaC_28g01330.t2
FxaC_27g27490.t1	FaLEA69	FxaC_25g21160.t1	FaLEA127					FvH4_7g30560	FxaC_28g21310.t1
FxaC_27g27490.t1	FaLEA69	FxaC_25g32650.t1	FaLEA132
FxaC_27g27490.t1	FaLEA69	FxaC_26g22490.t1	FaLEA203
FxaC_27g27490.t1	FaLEA69	FxaC_28g21320.t1	FaLEA264
FxaC_7g07000.t1	FaLEA7	FxaC_8g29880.t1	FaLEA153
FxaC_7g07000.t1	FaLEA7	FxaC_5g44640.t1	FaLEA84
FxaC_27g39880.t1	FaLEA70	FxaC_25g44280.t1	FaLEA136
FxaC_27g39880.t1	FaLEA70	FxaC_28g09690.t1	FaLEA262
FxaC_27g46981.t1	FaLEA71	FxaC_25g52510.t1	FaLEA138
FxaC_27g46981.t1	FaLEA71	FxaC_25g60480.t1	FaLEA141
FxaC_27g46981.t1	FaLEA71	FxaC_28g03830.t1	FaLEA261
FxaC_27g52140.t1	FaLEA72	FxaC_28g01330.t2	FaLEA259
FxaC_2g06790.t1	FaLEA73	FxaC_3g05060.t1	FaLEA144
FxaC_2g06790.t1	FaLEA73	FxaC_22g25380.t1	FaLEA190
FxaC_2g06790.t1	FaLEA73	FxaC_1g01410.t1	FaLEA206
FxaC_2g06790.t1	FaLEA73	FxaC_21g29740.t1	FaLEA42
FxaC_2g09470.t1	FaLEA74	FxaC_1g04310.t1	FaLEA207
FxaC_2g11660.t4	FaLEA75	FxaC_3g00520.t2	FaLEA143
FxaC_2g18190.t1	FaLEA76	FxaC_3g14010.t1	FaLEA145
FxaC_2g18200.t1	FaLEA77	FxaC_3g14030.t1	FaLEA146
FxaC_2g18200.t1	FaLEA77	FxaC_1g14150.t1	FaLEA209
FxaC_2g22860.t1	FaLEA78	FxaC_3g18880.t1	FaLEA147
FxaC_2g22860.t1	FaLEA78	FxaC_1g19490.t1	FaLEA210
FxaC_5g09721.t1	FaLEA79	FxaC_8g02080.t1	FaLEA148
FxaC_5g09721.t1	FaLEA79	FxaC_6g30770.t1	FaLEA214
FxaC_7g14130.t1	FaLEA8	FxaC_8g22600.t1	FaLEA152
FxaC_7g14130.t1	FaLEA8	FxaC_6g19390.t1	FaLEA212
FxaC_7g14130.t1	FaLEA8	FxaC_5g21752.t1	FaLEA81
FxaC_5g12840.t1	FaLEA80	FxaC_8g19220.t1	FaLEA151
FxaC_5g12840.t1	FaLEA80	FxaC_6g27940.t1	FaLEA213
FxaC_5g21752.t1	FaLEA81	FxaC_8g22600.t1	FaLEA152
FxaC_5g39270.t1	FaLEA83	FxaC_8g36160.t1	FaLEA154
FxaC_5g39270.t1	FaLEA83	FxaC_6g04000.t1	FaLEA211
FxaC_5g44640.t1	FaLEA84	FxaC_8g29880.t1	FaLEA153
FxaC_10g30880.t1	FaLEA86	FxaC_11g27700.t1	FaLEA157
FxaC_10g30880.t1	FaLEA86	FxaC_9g22940.t1	FaLEA216
FxaC_10g34670.t1	FaLEA87	FxaC_11g31640.t1	FaLEA158
FxaC_7g25980.t1	FaLEA9	FxaC_8g02080.t1	FaLEA148
FxaC_7g25980.t1	FaLEA9	FxaC_6g30770.t1	FaLEA214
FxaC_7g25980.t1	FaLEA9	FxaC_5g09721.t1	FaLEA79
FxaC_15g13270.t1	FaLEA90	FxaC_14g12391.t1	FaLEA218
FxaC_15g18800.t1	FaLEA91	FxaC_13g27880.t1	FaLEA160
FxaC_15g18800.t1	FaLEA91	FxaC_13g37310.t1	FaLEA162
FxaC_15g18800.t1	FaLEA91	FxaC_14g20400.t1	FaLEA219
FxaC_20g03420.t1	FaLEA93	FxaC_20g04440.t1	FaLEA101
FxaC_20g03420.t1	FaLEA93	FxaC_18g42920.t1	FaLEA185
FxaC_20g03420.t1	FaLEA93	FxaC_19g03260.t1	FaLEA221
FxaC_20g03480.t1	FaLEA94	FxaC_18g42830.t1	FaLEA178
FxaC_20g03550.t1	FaLEA96	FxaC_18g42800.t2	FaLEA174
FxaC_20g03550.t1	FaLEA96	FxaC_19g03340.t1	FaLEA228
FxaC_20g03550.t1	FaLEA96	FxaC_19g04130.t1	FaLEA237
FxaC_20g03570.t1	FaLEA97	FxaC_18g42790.t1	FaLEA173
FxaC_20g03560.t1	FaLEA98	FxaC_19g03380.t1	FaLEA230
FxaC_20g03560.t1	FaLEA98	FxaC_19g04110.t1	FaLEA235
FxaC_20g03561.t1	FaLEA99	FxaC_20g04451.t1	FaLEA104
FxaC_20g03561.t1	FaLEA99	FxaC_18g42760.t1	FaLEA171
FxaC_20g03561.t1	FaLEA99	FxaC_19g03390.t1	FaLEA231
