# Supplementary material for: Genome-wide analysis and functional validation reveal the role of late embryogenesis abundant genes in strawberry (Fragaria × ananassa) fruit ripening
Source: BMC Genomics. 2024 Mar 1;25:228. doi: 10.1186/s12864-024-10085-9 (PMC10908092; doi:10.1186/s12864-024-10085-9)
Supplement: Supplementary file 3 — Additional file 3: Table S3. The Ka, Ks and Ka/Ks values of FaLEA proteins in strawberry [file 12864_2024_10085_MOESM3_ESM.xlsx]

## Sheet: Sheet1
Table S3. The Ka, Ks and Ka/Ks values of FaLEA proteins in strawberry.
Seq_1	Seq_2	Ka	Ks	Ka_Ks
FxaC_26g22500.t1	FxaC_28g21360.t1	0	0.0188986	0
FxaC_17g03780.t1	FxaC_20g03480.t1	0	0.00941928	0
FxaC_20g03562.t1	FxaC_19g04030.t1	0.00366525	0.0817134	0.0448549
FxaC_17g03750.t1	FxaC_18g42850.t1	0.0247729	0.480378	0.0515696
FxaC_17g03750.t1	FxaC_20g04450.t1	0.0247729	0.44287	0.0559372
FxaC_21g13720.t1	FxaC_22g11770.t1	0.00687815	0.11176	0.0615439
FxaC_22g23070.t1	FxaC_24g42250.t1	0.00436428	0.0639869	0.0682059
FxaC_17g03760.t1	FxaC_18g42870.t1	0.00407887	0.0588537	0.0693052
FxaC_2g11660.t4	FxaC_3g00520.t2	0.00133319	0.0188171	0.0708495
FxaC_17g03760.t1	FxaC_19g03300.t1	0.00408164	0.0511147	0.0798527
FxaC_17g03750.t1	FxaC_19g03280.t1	0.0054422	0.0630845	0.0862685
FxaC_21g66680.t1	FxaC_23g40071.t1	0.00377597	0.0435694	0.0866656
FxaC_18g22150.t1	FxaC_19g21240.t1	0.0333272	0.375538	0.0887455
FxaC_27g25150.t1	FxaC_25g32660.t1	0.00403295	0.0451507	0.089322
FxaC_19g03400.t1	FxaC_19g04030.t1	0.007344	0.0818995	0.0896709
FxaC_17g03770.t1	FxaC_19g03310.t1	0.00815502	0.0891034	0.0915231
FxaC_18g42850.t1	FxaC_19g03310.t1	0.00610587	0.065896	0.0926591
FxaC_25g32660.t1	FxaC_26g22470.t1	0.00605758	0.0653652	0.0926728
FxaC_23g05420.t1	FxaC_22g23070.t1	0.00787639	0.0815409	0.0965943
FxaC_18g42870.t1	FxaC_19g03300.t1	0.00407748	0.0362828	0.112381
FxaC_23g40071.t1	FxaC_24g08150.t1	0.00377597	0.0324375	0.116408
FxaC_21g43860.t1	FxaC_23g20910.t1	0.00762395	0.0641416	0.118861
FxaC_20g03550.t1	FxaC_19g03340.t1	0.0874934	0.711044	0.123049
FxaC_25g21170.t1	FxaC_26g22470.t1	0.00812878	0.0655797	0.123953
FxaC_21g29331.t1	FxaC_22g24971.t1	0.00279721	0.0218994	0.12773
FxaC_23g05420.t1	FxaC_24g42250.t1	0.00349447	0.02703	0.129282
FxaC_27g25150.t1	FxaC_26g22470.t1	0.00605656	0.0451749	0.134069
FxaC_27g25150.t1	FxaC_25g21170.t1	0.00608831	0.0452968	0.134409
FxaC_10g34670.t1	FxaC_11g31640.t1	0.00334076	0.0241956	0.138073
FxaC_21g66680.t1	FxaC_24g08150.t1	0.00688276	0.0496962	0.138497
FxaC_17g03760.t1	FxaC_19g04172.t1	0.00613291	0.0435431	0.140847
FxaC_18g42900.t1	FxaC_19g03280.t1	0.00615493	0.0429968	0.143148
FxaC_27g52140.t1	FxaC_28g01330.t2	0.00636271	0.0443635	0.143422
FxaC_17g03600.t1	FxaC_20g03420.t1	0.00477329	0.0325254	0.146756
FxaC_17g03810.t1	FxaC_19g04171.t1	0.0977078	0.651574	0.149957
FxaC_18g42740.t1	FxaC_19g04030.t1	0.0147697	0.0962417	0.153465
FxaC_20g04460.t1	FxaC_19g04171.t1	0.0860417	0.528325	0.162857
FxaC_20g04450.t1	FxaC_19g03280.t1	0.03909	0.239807	0.163006
FxaC_17g43090.t1	FxaC_20g33370.t1	0.0130256	0.0755355	0.172443
FxaC_8g02080.t1	FxaC_6g30770.t1	0.00466021	0.0268786	0.17338
FxaC_17g03850.t1	FxaC_20g03550.t1	0.145985	0.83896	0.174007
FxaC_20g04450.t1	FxaC_18g42850.t1	0.0483811	0.275131	0.175848
FxaC_17g43090.t1	FxaC_19g30761.t1	0.0111509	0.0634079	0.17586
FxaC_18g42840.t1	FxaC_19g04171.t1	0.0942673	0.532773	0.176937
FxaC_18g42800.t2	FxaC_19g04110.t1	0.278583	1.53776	0.181161
FxaC_20g03562.t1	FxaC_19g03400.t1	0.0104024	0.0568993	0.182821
FxaC_19g03350.t1	FxaC_19g04170.t1	0.00408442	0.02143	0.190593
FxaC_18g42820.t1	FxaC_19g04220.t1	0.102472	0.530824	0.193044
FxaC_4g40012.t7	FxaC_2g11660.t4	0.0150184	0.0775146	0.19375
FxaC_20g03550.t1	FxaC_18g42800.t2	0.198393	0.992667	0.199858
FxaC_17g43090.t1	FxaC_18g12940.t1	0.00928373	0.0455332	0.203889
FxaC_20g04451.t1	FxaC_19g03330.t1	0.0109331	0.0531868	0.205561
FxaC_18g42870.t1	FxaC_19g04172.t1	0.00612665	0.0288497	0.212364
FxaC_21g13720.t1	FxaC_23g56260.t1	0.0185195	0.0858078	0.215825
FxaC_2g09470.t1	FxaC_1g04310.t1	0.00629594	0.0280079	0.224792
FxaC_18g42800.t2	FxaC_19g03350.t1	0.214299	0.948104	0.226029
FxaC_25g21120.t1	FxaC_28g21360.t1	0.0203107	0.0895101	0.22691
FxaC_12g04180.t1	FxaC_11g44260.t1	0.00869071	0.0379142	0.22922
FxaC_18g42740.t1	FxaC_19g03400.t1	0.0167109	0.0718682	0.232521
FxaC_23g24020.t1	FxaC_22g47540.t1	0.0260782	0.108875	0.239525
FxaC_22g47540.t1	FxaC_24g22740.t1	0.0260782	0.108875	0.239525
FxaC_17g03830.t1	FxaC_18g42800.t2	0.218006	0.904082	0.241135
FxaC_2g06790.t1	FxaC_1g01410.t1	0.00988157	0.0404722	0.244157
FxaC_23g56260.t1	FxaC_22g11770.t1	0.0208911	0.085474	0.244415
FxaC_17g03980.t1	FxaC_20g03561.t1	0.355338	1.41219	0.251623
FxaC_12g04180.t1	FxaC_10g51300.t1	0.0139579	0.0547189	0.255085
FxaC_21g47260.t1	FxaC_22g47540.t1	0.0358643	0.133504	0.268638
FxaC_5g39270.t1	FxaC_6g04000.t1	0.0293436	0.108788	0.269733
FxaC_17g03980.t1	FxaC_19g03390.t1	0.367708	1.35867	0.270638
FxaC_17g03950.t1	FxaC_20g03560.t1	0.0150809	0.0545034	0.276697
FxaC_17g03790.t1	FxaC_18g42830.t1	0.0413821	0.148284	0.279073
FxaC_17g03810.t1	FxaC_20g04460.t1	0.020691	0.0734082	0.281862
FxaC_20g03560.t1	FxaC_19g03380.t1	0.00601708	0.0210663	0.285625
FxaC_19g03270.t1	FxaC_19g04250.t1	0.00470959	0.016439	0.286489
FxaC_19g03300.t1	FxaC_19g04172.t1	0.00203804	0.00709225	0.287362
FxaC_19g03340.t1	FxaC_19g04171.t1	0.0020429	0.00703405	0.29043
FxaC_20g03480.t1	FxaC_18g42830.t1	0.0153964	0.0526532	0.292412
FxaC_20g03561.t1	FxaC_19g03390.t1	0.0131103	0.0446782	0.293439
FxaC_3g18880.t1	FxaC_1g19490.t1	0.030004	0.101851	0.294587
FxaC_25g21120.t1	FxaC_26g22500.t1	0.0203107	0.0686754	0.29575
FxaC_20g03420.t1	FxaC_20g04440.t1	0.00238379	0.00798942	0.298369
FxaC_25g52510.t1	FxaC_28g03830.t1	0.00644242	0.0215326	0.299194
FxaC_27g46981.t1	FxaC_28g03830.t1	0.442335	1.47081	0.300741
FxaC_17g56190.t1	FxaC_20g42020.t1	0.0100785	0.0334007	0.301746
FxaC_27g46981.t1	FxaC_25g52510.t1	0.469839	1.54915	0.303287
FxaC_25g52520.t1	FxaC_25g60490.t1	0.00196335	0.00643781	0.304972
FxaC_7g39790.t1	FxaC_6g44230.t1	0.013575	0.0445046	0.305025
FxaC_7g39790.t1	FxaC_8g08620.t1	0.0134869	0.0440378	0.306257
FxaC_5g12840.t1	FxaC_8g19220.t1	0.0376198	0.121889	0.30864
FxaC_27g46981.t1	FxaC_25g60480.t1	0.471933	1.52539	0.309385
FxaC_17g03590.t1	FxaC_19g03270.t1	0.0271188	0.0875629	0.309707
FxaC_21g29331.t1	FxaC_23g07431.t1	0.00841917	0.0263957	0.31896
FxaC_18g42802.t1	FxaC_19g03340.t1	0.0164559	0.051177	0.321549
FxaC_21g66680.t1	FxaC_22g64410.t1	0.015188	0.0469132	0.323747
FxaC_27g27460.t1	FxaC_28g21361.t1	0.0147115	0.0449573	0.327233
FxaC_17g03940.t1	FxaC_18g42770.t1	0.334911	0.966969	0.346351
FxaC_20g03550.t1	FxaC_19g04130.t1	0.337603	0.964099	0.350175
FxaC_23g40071.t1	FxaC_22g64410.t1	0.0113998	0.032321	0.352707
FxaC_5g12840.t1	FxaC_6g27940.t1	0.0321382	0.0909343	0.353422
FxaC_23g40070.t1	FxaC_22g68340.t1	0.0267324	0.0752783	0.355115
FxaC_18g42830.t1	FxaC_19g03330.t1	0.0231593	0.0649674	0.356476
FxaC_22g45020.t1	FxaC_24g23940.t1	0.281455	0.778999	0.361304
FxaC_20g04451.t1	FxaC_18g42760.t1	0.0321974	0.0890794	0.361446
FxaC_27g27460.t1	FxaC_25g32620.t1	0.0154595	0.0422151	0.366207
FxaC_17g03950.t1	FxaC_19g03380.t1	0.017158	0.0465821	0.368339
FxaC_22g29750.t1	FxaC_24g35780.t1	0.0127392	0.03439	0.370432
FxaC_20g03561.t1	FxaC_20g04451.t1	0.0379263	0.101189	0.374805
FxaC_21g47260.t1	FxaC_23g24020.t1	0.023128	0.0616937	0.374884
FxaC_21g47260.t1	FxaC_24g22740.t1	0.023128	0.0616937	0.374884
FxaC_21g34210.t1	FxaC_24g35780.t1	0.0127753	0.0340002	0.375743
FxaC_27g27460.t1	FxaC_26g22510.t1	0.0135444	0.0354257	0.382332
FxaC_20g03561.t1	FxaC_18g42760.t1	0.0277142	0.0724372	0.382596
FxaC_23g07431.t1	FxaC_22g24971.t1	0.0084172	0.0219474	0.383517
FxaC_8g36160.t1	FxaC_6g04000.t1	0.0367721	0.09515	0.386464
FxaC_17g03810.t1	FxaC_18g42840.t1	0.031298	0.0807625	0.387531
FxaC_17g03590.t1	FxaC_19g04250.t1	0.0270854	0.0695143	0.389638
FxaC_18g22420.t1	FxaC_19g21030.t1	0.0109225	0.0274003	0.398628
FxaC_3g05060.t1	FxaC_1g01410.t1	0.0138664	0.0345883	0.400898
FxaC_8g19220.t1	FxaC_6g27940.t1	0.0243429	0.0604169	0.402915
FxaC_22g64410.t1	FxaC_24g08150.t1	0.0190275	0.0469591	0.405193
FxaC_20g04460.t1	FxaC_18g42840.t1	0.0144434	0.0356362	0.405301
FxaC_17g03600.t1	FxaC_19g04260.t1	0.0295258	0.0726374	0.406483
FxaC_20g03420.t1	FxaC_19g03260.t1	0.0253852	0.0623628	0.407057
FxaC_18g42770.t1	FxaC_19g04120.t1	0.336398	0.823959	0.40827
FxaC_20g33370.t1	FxaC_19g30761.t1	0.0186809	0.0455548	0.410076
FxaC_27g27460.t1	FxaC_25g21110.t1	0.0174033	0.0423144	0.411285
FxaC_17g03600.t1	FxaC_19g03260.t1	0.0246405	0.059634	0.413195
FxaC_27g27471.t1	FxaC_25g21130.t1	0.0139134	0.0333157	0.417624
FxaC_22g25380.t1	FxaC_24g39750.t1	0.0107606	0.0255888	0.420519
FxaC_7g14130.t1	FxaC_5g21752.t1	0.030461	0.0723452	0.421051
FxaC_20g33370.t1	FxaC_18g12940.t1	0.016797	0.0396693	0.423425
FxaC_21g66680.t1	FxaC_22g68340.t1	0.0285854	0.0668672	0.427494
FxaC_7g07000.t1	FxaC_8g29880.t1	0.00719862	0.0166058	0.433499
FxaC_20g04440.t1	FxaC_19g03260.t1	0.0222673	0.0513358	0.433757
FxaC_5g21752.t1	FxaC_8g22600.t1	0.0244872	0.0564369	0.433887
FxaC_27g25090.t1	FxaC_25g32620.t1	0.0154371	0.0351971	0.438591
FxaC_2g18190.t1	FxaC_3g14010.t1	0.0652446	0.147789	0.441472
FxaC_21g29740.t1	FxaC_22g25380.t1	0.0172856	0.03876	0.445965
FxaC_8g22600.t1	FxaC_6g19390.t1	0.0140027	0.0310925	0.450357
FxaC_7g14130.t1	FxaC_6g19390.t1	0.0187437	0.0416051	0.450513
FxaC_27g25090.t1	FxaC_28g21361.t1	0.0168281	0.0373444	0.450618
FxaC_21g45710.t1	FxaC_23g22320.t1	0.0324821	0.0720706	0.450699
FxaC_25g60480.t1	FxaC_28g03830.t1	0.00644472	0.0142692	0.451654
FxaC_25g21110.t1	FxaC_26g22510.t1	0.00944894	0.0209073	0.451945
FxaC_25g32620.t1	FxaC_26g22510.t1	0.0094549	0.0208588	0.453281
FxaC_17g03950.t1	FxaC_19g04110.t1	0.0212314	0.0467497	0.454151
FxaC_12g15310.t1	FxaC_11g31640.t1	0.0078213	0.0171829	0.45518
FxaC_7g14130.t1	FxaC_8g22600.t1	0.0185696	0.0407571	0.455617
FxaC_20g42020.t1	FxaC_18g00510.t1	0.0100842	0.0220604	0.457117
FxaC_13g27980.t1	FxaC_14g20550.t1	0.0165239	0.0356785	0.463133
FxaC_21g29740.t1	FxaC_23g07780.t1	0.0150597	0.0324375	0.464267
FxaC_17g03720.t1	FxaC_19g03270.t1	0.0330549	0.0706404	0.467932
FxaC_25g44280.t1	FxaC_28g09690.t1	0.0773244	0.163443	0.473097
FxaC_20g03560.t1	FxaC_19g04110.t1	0.0100454	0.0211406	0.47517
FxaC_18g42920.t1	FxaC_19g03260.t1	0.0246212	0.0515394	0.477716
FxaC_8g08620.t1	FxaC_6g44230.t1	0.0181004	0.0377438	0.47956
FxaC_15g18800.t1	FxaC_14g20400.t1	0.029756	0.0618908	0.480782
FxaC_18g42910.t1	FxaC_19g03270.t1	0.0239398	0.0497764	0.480947
FxaC_23g40070.t1	FxaC_22g64411.t1	0.0405737	0.0836158	0.485239
FxaC_27g25101.t1	FxaC_25g21130.t1	0.0162577	0.0333157	0.487988
FxaC_20g23740.t1	FxaC_19g21020.t1	0.984767	2.00042	0.49228
FxaC_27g25090.t1	FxaC_25g21110.t1	0.0173781	0.0352799	0.492578
FxaC_26g22470.t1	FxaC_28g21310.t1	0.0478311	0.0959774	0.498358
FxaC_20g03562.t1	FxaC_18g42740.t1	0.0104042	0.0208226	0.499658
FxaC_4g21640.t1	FxaC_3g18880.t1	0.0248779	0.0494685	0.502904
FxaC_3g14010.t1	FxaC_1g14070.t1	0.0504558	0.0998955	0.505086
FxaC_17g03590.t1	FxaC_18g42910.t1	0.0347529	0.0687668	0.505372
FxaC_20g04440.t1	FxaC_19g04260.t1	0.0266757	0.0524856	0.508248
FxaC_17g03600.t1	FxaC_18g42920.t1	0.0282276	0.0555075	0.508536
FxaC_7g03000.t1	FxaC_6g04000.t1	0.0482392	0.0946135	0.509855
FxaC_10g30880.t1	FxaC_11g27700.t1	0.0116169	0.0227506	0.51062
FxaC_27g27490.t1	FxaC_26g22490.t1	0.0142643	0.027797	0.513159
FxaC_2g06790.t1	FxaC_3g05060.t1	0.0118736	0.0228589	0.51943
FxaC_7g25980.t1	FxaC_6g30770.t1	0.0140519	0.0269692	0.521036
FxaC_2g06790.t1	FxaC_21g29740.t1	0.478742	0.902246	0.530611
FxaC_21g29331.t1	FxaC_24g40461.t1	0.0204152	0.0383164	0.532806
FxaC_17g28840.t1	FxaC_18g22420.t1	0.0146079	0.0273379	0.534346
FxaC_20g23750.t1	FxaC_18g22420.t1	0.0151616	0.0281063	0.539437
FxaC_20g04490.t1	FxaC_18g42730.t1	0.0230633	0.0426811	0.540364
FxaC_23g11770.t1	FxaC_24g35780.t1	0.0571705	0.105747	0.540637
FxaC_17g03720.t1	FxaC_19g04250.t1	0.0330384	0.060233	0.548509
FxaC_27g25150.t1	FxaC_28g21310.t1	0.0406958	0.0732866	0.555296
FxaC_18g42920.t1	FxaC_19g04260.t1	0.0294982	0.0527374	0.559341
FxaC_25g32660.t1	FxaC_28g21310.t1	0.0454539	0.0807262	0.563062
FxaC_23g22320.t1	FxaC_24g23940.t1	0.037249	0.0661383	0.563199
FxaC_27g27471.t1	FxaC_25g32630.t1	0.0493802	0.0871808	0.566412
FxaC_25g21130.t1	FxaC_25g32630.t1	0.0392487	0.0688655	0.569932
FxaC_25g32620.t1	FxaC_28g21361.t1	0.0168546	0.0295605	0.570175
FxaC_23g11770.t1	FxaC_22g29750.t1	0.0616182	0.106688	0.577553
FxaC_2g06790.t1	FxaC_22g25380.t1	0.479832	0.827231	0.580047
FxaC_25g21160.t1	FxaC_28g21320.t1	0.020323	0.0349918	0.580794
FxaC_25g32650.t1	FxaC_28g21320.t1	0.020323	0.0349918	0.580794
FxaC_20g03420.t1	FxaC_18g42920.t1	0.0340415	0.05804	0.586518
FxaC_19g03290.t1	FxaC_19g04220.t1	0.0239972	0.0409099	0.586587
FxaC_26g22490.t1	FxaC_28g21320.t1	0.0163244	0.027797	0.587271
FxaC_27g25101.t1	FxaC_25g32630.t1	0.0519367	0.0871808	0.595736
FxaC_18g12940.t1	FxaC_19g30761.t1	0.0167865	0.0281723	0.595852
FxaC_21g45710.t1	FxaC_22g45020.t1	0.0618738	0.103418	0.598291
FxaC_21g39540.t1	FxaC_24g28490.t1	0.0349682	0.0574837	0.608316
FxaC_17g56190.t1	FxaC_18g00510.t1	0.0067077	0.0109491	0.612626
FxaC_17g23360.t1	FxaC_18g26360.t1	0.0149407	0.0243133	0.614508
FxaC_16g19760.t1	FxaC_15g13270.t1	0.0284394	0.0461981	0.615598
FxaC_20g04490.t1	FxaC_19g03410.t1	0.0241227	0.0390968	0.616999
FxaC_11g27700.t1	FxaC_9g22940.t1	1.09743	1.76537	0.621643
FxaC_10g30880.t1	FxaC_9g22940.t1	1.16249	1.83932	0.632019
FxaC_22g68340.t1	FxaC_24g08150.t1	0.0449804	0.0700462	0.642153
FxaC_20g04440.t1	FxaC_18g42920.t1	0.0306406	0.0472597	0.648344
FxaC_3g14030.t1	FxaC_1g14150.t1	0.0422708	0.0641954	0.658471
FxaC_27g25130.t1	FxaC_26g22490.t1	0.0183776	0.0278616	0.659605
FxaC_26g22510.t1	FxaC_28g21361.t1	0.0147684	0.0223342	0.661248
FxaC_4g21640.t1	FxaC_1g19490.t1	0.0559581	0.0838862	0.667072
FxaC_21g34210.t1	FxaC_23g11770.t1	0.071059	0.105436	0.673951
FxaC_16g19760.t1	FxaC_14g12391.t1	0.0222675	0.0329497	0.675803
FxaC_25g21110.t1	FxaC_25g32620.t1	0.00942519	0.0137147	0.687235
FxaC_18g42910.t1	FxaC_19g04250.t1	0.0239112	0.0329497	0.725687
FxaC_21g34210.t1	FxaC_22g29750.t1	0.0257168	0.0342917	0.749943
FxaC_27g39880.t1	FxaC_25g44280.t1	0.0641655	0.0849965	0.754919
FxaC_23g07780.t1	FxaC_22g25380.t1	0.0194535	0.0256984	0.756993
FxaC_18g42801.t1	FxaC_19g04170.t1	0.0164785	0.0214045	0.769861
FxaC_17g03900.t1	FxaC_19g04130.t1	0.0449037	0.0556132	0.80743
FxaC_22g64410.t1	FxaC_22g68340.t1	0.0258069	0.0319506	0.807713
FxaC_5g44640.t1	FxaC_8g29880.t1	0.0181141	0.0222754	0.813187
FxaC_27g39880.t1	FxaC_28g09690.t1	0.0613725	0.0745956	0.822736
FxaC_23g22320.t1	FxaC_22g45020.t1	0.0699461	0.0833677	0.839007
FxaC_25g54240.t1	FxaC_28g01880.t1	0.117259	0.139158	0.842634
FxaC_15g18800.t1	FxaC_13g37310.t1	0.0307614	0.0353839	0.869361
FxaC_27g27490.t1	FxaC_28g21320.t1	0.0121501	0.0137147	0.885921
FxaC_25g52510.t1	FxaC_25g60480.t1	0.00612248	0.00683376	0.895917
FxaC_27g25100.t1	FxaC_26g22500.t1	0.00866227	0.00934592	0.926851
FxaC_27g25100.t1	FxaC_28g21360.t1	0.00866227	0.00934592	0.926851
FxaC_18g42730.t1	FxaC_19g03410.t1	0.0393897	0.0423565	0.929957
FxaC_17g03900.t1	FxaC_18g42790.t1	0.039313	0.0420573	0.934749
FxaC_17g28840.t1	FxaC_19g21030.t1	0.0257378	0.0274003	0.939326
FxaC_20g23750.t1	FxaC_19g21030.t1	0.0267204	0.0281723	0.948462
FxaC_17g28840.t1	FxaC_20g23750.t1	0.0267374	0.0281063	0.951294
FxaC_17g03830.t1	FxaC_19g04170.t1	0.0880092	0.0894982	0.983363
FxaC_13g37310.t1	FxaC_14g20400.t1	0.0297806	0.0302308	0.985108
FxaC_15g18800.t1	FxaC_13g27880.t1	0.0355517	0.0355517	1
FxaC_27g25130.t1	FxaC_28g21320.t1	0.0141848	0.0137461	1.03192
FxaC_27g27490.t1	FxaC_25g21160.t1	0.0223859	0.0207986	1.07632
FxaC_27g27490.t1	FxaC_25g32650.t1	0.0223859	0.0207986	1.07632
FxaC_13g27880.t1	FxaC_14g20400.t1	0.071182	0.065663	1.08405
FxaC_27g25090.t1	FxaC_27g27460.t1	0.00767884	0.00690851	1.1115
FxaC_27g25130.t1	FxaC_25g32650.t1	0.0265108	0.0208467	1.2717
FxaC_25g21110.t1	FxaC_28g21361.t1	0.018975	0.0146704	1.29342
FxaC_20g03570.t1	FxaC_18g42790.t1	0.021935	0.0163494	1.34163
FxaC_5g39270.t1	FxaC_8g36160.t1	0.0182602	0.0126319	1.44556
FxaC_21g45710.t1	FxaC_24g23940.t1	0.0240553	0.0161104	1.49315
FxaC_15g13270.t1	FxaC_14g12391.t1	0.0182936	0.0121789	1.50207
FxaC_23g02530.t1	FxaC_22g20520.t1	0.031058	0.0158109	1.96435
FxaC_25g21160.t1	FxaC_26g22490.t1	0.0142474	0.00688078	2.0706
FxaC_25g32650.t1	FxaC_26g22490.t1	0.0142474	0.00688078	2.0706
FxaC_22g24971.t1	FxaC_24g40461.t1	0.0204036	0.00941189	2.16786
FxaC_7g03000.t1	FxaC_5g39270.t1	0.0294788	0.0125657	2.34596
FxaC_23g07431.t1	FxaC_24g40461.t1	0.0238318	0.00944151	2.52415
FxaC_7g07000.t1	FxaC_5g44640.t1	0.0144648	0.00549705	2.63138
FxaC_18g42790.t1	FxaC_19g04130.t1	0.0268977	0.00813016	3.30839
FxaC_17g03940.t1	FxaC_19g04120.t1	0.0633144	0.0145459	4.35273
Seq_1	Seq_2	Ka	Ks	Ka_Ks
Seq_1	Seq_2	Ka	Ks	Ka_Ks
Seq_1	Seq_2	Ka	Ks	Ka_Ks
FxaC_23g24020.t1	FxaC_22g46560.t2	0	NaN	NaN
FxaC_23g24020.t1	FxaC_24g22740.t1	0	0	NaN
FxaC_25g21160.t1	FxaC_25g32650.t1	0	0	NaN
FxaC_22g46560.t2	FxaC_22g47540.t1	0	NaN	NaN
FxaC_22g46560.t2	FxaC_24g22740.t1	0	NaN	NaN
FxaC_19g03260.t1	FxaC_19g04260.t1	0	0	NaN
FxaC_21g47260.t1	FxaC_22g46560.t2	0	NaN	NaN
FxaC_21g59790.t1	FxaC_22g59430.t1	0.764434	NaN	NaN
FxaC_5g09721.t1	FxaC_8g02080.t1	0.969576	NaN	NaN
FxaC_5g09721.t1	FxaC_6g30770.t1	0.969576	NaN	NaN
FxaC_23g02530.t1	FxaC_24g44100.t1	0.974462	NaN	NaN
FxaC_22g20520.t1	FxaC_24g44100.t1	0.974462	NaN	NaN
FxaC_7g25980.t1	FxaC_5g09721.t1	1.00417	NaN	NaN
FxaC_25g21170.t1	FxaC_25g32660.t1	0.00202429	0	#NAME?
FxaC_27g25101.t1	FxaC_27g27471.t1	0.00230062	0	#NAME?
FxaC_19g03380.t1	FxaC_19g04110.t1	0.00401205	0	#NAME?
FxaC_25g24120.t1	FxaC_25g35560.t1	0.00547448	0	#NAME?
FxaC_27g25130.t1	FxaC_27g27490.t1	0.00604639	0	#NAME?
FxaC_13g27880.t1	FxaC_13g37310.t1	0.00932413	0	#NAME?
FxaC_7g03000.t1	FxaC_8g36160.t1	0.0182435	0	#NAME?
FxaC_7g25980.t1	FxaC_8g02080.t1	0.0187877	0	#NAME?
