# Supplementary material for: Genome-wide analysis and functional validation reveal the role of late embryogenesis abundant genes in strawberry (Fragaria × ananassa) fruit ripening
Source: BMC Genomics. 2024 Mar 1;25:228. doi: 10.1186/s12864-024-10085-9 (PMC10908092; doi:10.1186/s12864-024-10085-9)
Supplement: Supplementary file 4 — Additional file 4: Table S4. Cis-elements number in FaLEA promoters [file 12864_2024_10085_MOESM4_ESM.xlsx]

## Sheet: Sheet1
Table S4. Cis-elements number in FaLEA promoters.
Group	Gene	Gene Name	Phytohormone responsiveness								Plant growth and development															Stress responsiveness
			ABRE	CGTCA-motif	TGA-element	TGACG-motif	GARE-motif	P-box	AuxRR-core	TATC-box	G-box	GATA-motif	GT1-motif	as-1	GCN4_motif	CAT-box	RY-element	Sp1	ACE	AE-box	Box 4	Box II	TCT-motif	circadian	ATCT-motif	LTR	MBS	MRE	CCAAT-box	STRE	WRE3	DRE	WUN-motif
Dehydrin	FxaC_1g14070.t1	FaLEA208	2	2	0	2	0	0	0	0	2	0	0	2	0	0	0	0	0	2	3	0	3	0	0	0	0	1	1	1	0	0	0
Dehydrin	FxaC_3g14010.t1	FaLEA145	0	0	0	0	0	0	0	0	0	0	1	0	0	0	0	0	0	1	4	0	2	0	1	0	1	0	0	1	1	0	0
Dehydrin	FxaC_5g21752.t1	FaLEA81	1	0	0	0	0	0	0	0	1	0	0	0	0	0	0	0	1	0	1	0	2	0	0	0	2	1	0	2	1	0	1
Dehydrin	FxaC_8g08620.t1	FaLEA149	7	0	0	2	0	0	0	3	7	0	0	2	0	1	0	0	0	2	0	0	0	0	0	1	1	0	0	0	1	0	0
Dehydrin	FxaC_2g18190.t1	FaLEA76	7	1	0	1	0	0	0	0	3	0	1	1	1	1	0	0	1	1	3	2	1	0	0	1	1	0	0	3	0	0	1
Dehydrin	FxaC_4g22460.t1	FaLEA3	8	1	0	1	0	0	0	4	10	5	3	1	0	0	0	1	1	0	2	1	1	0	0	0	4	1	0	0	0	0	0
Dehydrin	FxaC_7g14130.t1	FaLEA8	0	2	0	2	0	1	0	0	0	1	0	2	0	0	0	0	0	0	1	0	2	0	0	0	2	1	0	2	1	0	1
Dehydrin	FxaC_8g22600.t1	FaLEA152	0	2	0	2	0	1	0	0	0	1	0	2	0	0	0	0	0	0	1	0	2	0	0	0	2	1	0	1	1	0	1
Dehydrin	FxaC_7g39790.t1	FaLEA10	15	2	0	2	1	6	0	3	15	0	1	2	0	1	0	1	0	2	1	1	0	0	1	1	2	0	0	1	1	0	3
Dehydrin	FxaC_7g07000.t1	FaLEA7	8	6	0	6	0	1	0	1	10	1	1	6	0	1	1	0	0	0	0	0	1	0	0	0	0	0	0	2	1	0	0
Dehydrin	FxaC_5g44640.t1	FaLEA84	10	0	0	0	0	2	0	1	11	2	1	0	0	0	0	0	1	0	2	0	1	0	0	3	1	0	0	3	0	0	1
Dehydrin	FxaC_8g29880.t1	FaLEA153	10	0	0	0	0	2	0	0	11	3	2	0	0	0	0	0	0	0	0	0	2	0	0	2	1	0	0	0	0	0	1
Dehydrin	FxaC_2g18200.t1	FaLEA77	9	0	1	0	0	1	0	0	6	1	2	0	1	4	0	0	0	0	0	0	1	1	1	0	2	2	0	4	0	0	0
Dehydrin	FxaC_3g14030.t1	FaLEA146	12	1	1	1	0	1	0	0	8	1	0	1	0	2	0	0	1	0	2	1	0	0	0	1	0	0	0	1	1	0	0
Dehydrin	FxaC_6g19390.t1	FaLEA212	0	2	1	2	0	1	0	0	0	1	0	2	0	0	0	0	0	0	1	0	2	0	0	0	2	1	0	2	1	0	0
Dehydrin	FxaC_6g44230.t1	FaLEA215	13	2	1	2	0	2	0	2	2	1	0	1	0	2	0	0	0	1	0	1	1	1	0	2	1	0	0	3	3	0	3
Dehydrin	FxaC_4g22520.t1	FaLEA4	8	2	1	2	0	2	0	0	5	2	4	2	0	2	0	1	0	0	0	0	0	0	0	0	1	0	0	1	1	0	0
Dehydrin	FxaC_1g14150.t1	FaLEA209	7	2	2	2	0	0	0	0	5	0	3	2	0	2	0	0	0	0	0	0	0	0	0	0	0	0	0	2	3	0	2
LEA1	FxaC_24g28490.t1	FaLEA253	10	1	0	1	0	0	0	0	10	1	2	1	1	1	0	0	1	0	0	0	1	0	0	1	0	0	0	0	2	1	0
LEA1	FxaC_19g21030.t1	FaLEA246	5	2	0	2	0	0	0	1	5	1	0	2	0	0	3	0	0	1	3	0	0	1	0	2	2	1	0	3	0	0	0
LEA1	FxaC_17g28840.t1	FaLEA37	2	3	0	3	0	0	0	0	3	1	1	3	0	2	1	0	0	1	0	0	1	0	0	2	0	0	1	2	3	14	0
LEA1	FxaC_20g23750.t1	FaLEA107	4	3	0	3	0	0	0	1	5	2	0	3	0	0	2	0	0	1	3	0	0	1	0	2	3	1	0	3	0	1	1
LEA1	FxaC_21g39540.t1	FaLEA44	6	4	0	4	0	1	0	0	6	0	1	4	0	0	0	0	0	0	1	0	4	0	0	1	5	0	1	1	1	1	2
LEA1	FxaC_18g22420.t1	FaLEA167	3	1	1	1	0	1	0	1	3	2	0	1	0	0	2	0	0	1	3	0	1	1	0	1	2	1	0	4	0	0	3
LEA1	FxaC_19g21020.t1	FaLEA245	2	2	2	2	0	0	1	0	3	0	0	2	1	0	1	0	0	0	0	0	1	0	1	3	1	0	0	0	3	4	1
LEA1	FxaC_20g23740.t1	FaLEA106	3	4	5	4	0	1	0	0	3	0	2	4	1	0	1	0	0	0	2	0	0	0	0	2	0	0	1	0	1	9	0
LEA2	FxaC_17g03720.t1	FaLEA20	0	0	0	0	0	0	0	0	0	1	1	0	0	0	0	0	0	0	0	0	1	0	0	0	3	0	0	2	0	1	1
LEA2	FxaC_17g03950.t1	FaLEA31	0	0	0	0	1	0	0	2	1	0	2	0	1	0	1	0	0	3	1	0	3	0	0	1	1	1	0	2	1	0	2
LEA2	FxaC_17g23360.t1	FaLEA36	0	0	0	0	0	0	0	0	1	0	2	0	1	0	1	0	0	3	1	0	3	0	0	1	1	1	0	2	1	1	0
LEA2	FxaC_18g26360.t1	FaLEA168	0	0	0	0	2	0	0	0	0	1	0	0	0	0	1	0	0	2	0	0	4	2	0	1	1	2	0	1	0	0	0
LEA2	FxaC_27g52140.t1	FaLEA72	0	0	0	0	0	0	0	0	0	0	1	0	0	0	1	0	0	0	0	0	0	1	0	0	0	0	0	3	0	0	0
LEA2	FxaC_17g03770.t1	FaLEA23	1	0	0	0	0	0	0	0	1	0	3	0	0	1	0	0	1	0	2	0	1	0	0	0	3	1	0	0	1	0	0
LEA2	FxaC_18g42870.t1	FaLEA181	1	0	0	0	2	0	0	0	1	0	0	0	0	0	0	0	1	3	1	0	0	0	0	0	1	0	0	1	1	1	1
LEA2	FxaC_19g03390.t1	FaLEA231	1	0	0	0	1	0	0	0	1	1	0	0	0	0	0	0	0	0	1	0	0	0	0	0	0	0	0	0	0	2	0
LEA2	FxaC_19g04220.t1	FaLEA242	1	0	0	0	0	0	0	0	1	0	3	0	0	0	0	0	1	1	1	0	1	0	0	0	1	1	0	1	1	0	0
LEA2	FxaC_19g04250.t1	FaLEA243	1	0	0	0	0	0	0	0	1	1	1	0	0	0	0	0	0	0	2	0	0	0	0	0	0	1	0	3	0	0	0
LEA2	FxaC_17g03590.t1	FaLEA18	2	0	0	0	0	0	0	0	2	0	2	0	0	0	0	0	0	0	2	0	0	0	0	0	1	1	0	3	0	0	0
LEA2	FxaC_18g42802.t1	FaLEA176	2	0	0	0	0	0	0	0	1	0	1	0	0	0	0	0	0	1	1	0	1	0	0	0	1	0	0	1	0	1	0
LEA2	FxaC_18g42910.t1	FaLEA184	2	0	0	0	0	0	0	0	2	1	2	0	0	0	0	1	0	0	3	0	1	0	0	1	0	0	0	5	1	0	0
LEA2	FxaC_19g04172.t1	FaLEA241	2	0	0	0	0	0	0	0	3	0	0	0	0	0	0	0	1	2	0	0	1	0	0	0	1	1	0	1	1	0	0
LEA2	FxaC_20g03561.t1	FaLEA99	2	0	0	0	1	0	0	0	2	2	1	0	0	0	0	0	0	0	2	0	0	0	0	0	0	0	0	0	3	0	0
LEA2	FxaC_13g27980.t1	FaLEA161	3	0	0	0	0	0	0	1	4	1	0	0	0	0	1	0	0	0	1	0	1	0	0	2	0	0	0	0	0	0	1
LEA2	FxaC_25g52500.t1	FaLEA137	3	0	0	0	0	0	0	2	3	0	3	0	1	0	0	0	0	0	3	0	1	1	0	0	2	0	0	1	0	0	2
LEA2	FxaC_28g01330.t2	FaLEA259	3	0	0	0	0	0	0	1	3	1	0	0	0	1	1	0	0	0	1	0	2	1	0	2	0	0	0	4	1	0	0
LEA2	FxaC_26g22510.t1	FaLEA205	4	0	0	0	0	0	2	0	3	0	1	0	1	0	1	0	0	0	3	0	3	0	0	0	0	0	0	2	0	0	2
LEA2	FxaC_25g21110.t1	FaLEA124	5	0	0	0	0	0	0	0	5	0	1	0	0	0	1	0	0	0	0	0	1	0	0	1	0	1	0	1	0	0	3
LEA2	FxaC_25g32620.t1	FaLEA130	5	0	0	0	0	0	0	0	5	0	1	0	0	0	1	0	0	0	2	0	1	0	0	1	0	1	0	2	0	0	3
LEA2	FxaC_27g25090.t1	FaLEA62	6	0	0	0	0	0	0	0	4	0	1	0	0	0	1	0	0	0	1	0	2	0	0	0	0	0	0	1	0	0	1
LEA2	FxaC_17g03970.t1	FaLEA32	0	1	0	1	0	1	0	0	2	0	1	1	1	0	1	0	0	2	3	1	0	1	0	0	0	0	0	1	2	0	1
LEA2	FxaC_17g43090.t1	FaLEA38	0	1	0	1	1	0	3	2	2	0	1	1	1	0	1	0	0	2	3	1	0	1	0	0	0	0	0	1	2	1	2
LEA2	FxaC_18g42790.t1	FaLEA173	0	1	0	1	0	0	0	1	0	2	4	1	0	2	0	0	0	0	0	0	0	0	0	1	1	2	1	0	0	0	0
LEA2	FxaC_19g03310.t1	FaLEA226	0	1	0	1	0	0	0	0	1	0	3	1	0	1	0	0	0	0	3	0	1	0	0	0	2	1	0	0	1	0	0
LEA2	FxaC_1g04310.t1	FaLEA207	0	1	0	1	0	0	0	0	0	2	1	1	0	0	0	0	0	0	0	0	1	0	0	1	1	0	1	4	1	0	0
LEA2	FxaC_25g24120.t1	FaLEA129	0	1	0	1	0	0	0	0	0	2	0	1	0	0	0	0	1	0	2	0	1	0	1	0	2	0	0	4	3	0	0
LEA2	FxaC_11g44260.t1	FaLEA159	1	1	0	1	0	0	0	1	1	0	5	1	0	0	0	0	0	1	0	0	1	0	0	0	2	1	0	2	0	0	0
LEA2	FxaC_17g06472.t1	FaLEA34	1	1	0	1	1	0	0	0	1	0	0	1	1	2	0	0	0	2	0	0	0	0	0	0	1	2	0	5	1	0	1
LEA2	FxaC_18g42800.t2	FaLEA174	1	1	0	1	0	0	1	0	1	1	6	1	0	1	0	0	1	1	0	0	1	0	0	0	0	0	0	1	0	0	1
LEA2	FxaC_18g42801.t1	FaLEA175	1	1	0	1	0	0	0	0	1	0	0	1	0	0	0	0	1	0	0	0	0	1	0	0	2	0	0	0	2	0	0
LEA2	FxaC_18g42820.t1	FaLEA177	1	1	0	1	0	0	0	0	1	1	0	1	0	0	0	0	0	0	0	0	1	0	0	0	1	0	0	1	1	0	0
LEA2	FxaC_19g03290.t1	FaLEA224	1	1	0	1	0	0	0	0	1	0	1	1	0	0	0	0	1	1	1	0	1	0	0	0	1	0	0	1	1	0	0
LEA2	FxaC_20g03550.t1	FaLEA96	1	1	0	1	0	0	2	0	1	1	3	1	0	1	0	0	1	0	0	0	1	1	0	0	0	0	0	3	0	0	0
LEA2	FxaC_25g35560.t1	FaLEA134	1	1	0	1	0	0	0	0	2	0	0	1	0	0	0	0	1	0	1	2	0	0	0	0	3	0	0	3	3	0	0
LEA2	FxaC_26g21990.t1	FaLEA201	1	1	0	1	0	0	0	1	3	2	2	1	0	0	0	0	0	1	0	0	0	0	0	1	0	0	2	4	1	0	2
LEA2	FxaC_11g16380.t1	FaLEA155	2	1	0	1	1	0	0	0	4	1	1	1	0	0	0	0	0	0	2	0	1	0	0	0	0	0	0	3	1	0	1
LEA2	FxaC_18g42760.t1	FaLEA171	2	1	0	1	1	0	1	0	2	0	0	1	0	0	0	0	0	0	1	0	0	0	0	0	0	0	0	0	0	0	0
LEA2	FxaC_19g03330.t1	FaLEA227	2	1	0	1	1	0	0	0	3	0	1	1	0	0	0	0	0	1	2	0	2	0	0	0	1	1	2	1	1	0	1
LEA2	FxaC_19g03350.t1	FaLEA229	2	1	0	1	0	0	0	0	1	0	0	1	0	0	0	0	1	0	0	0	1	1	0	0	2	0	0	0	2	0	0
LEA2	FxaC_23g20910.t1	FaLEA116	2	1	0	1	1	0	0	0	1	2	3	1	0	1	0	0	0	1	1	0	1	0	1	0	1	0	0	4	0	8	1
LEA2	FxaC_17g03850.t1	FaLEA28	3	1	0	1	0	0	4	0	1	1	0	1	0	1	0	0	0	0	0	0	1	0	0	0	0	0	0	2	0	0	0
LEA2	FxaC_8g14360.t1	FaLEA150	3	1	0	1	0	0	0	0	3	0	0	1	0	0	0	0	0	1	2	0	3	0	0	0	0	1	0	0	1	0	4
LEA2	FxaC_20g03560.t1	FaLEA98	4	1	0	1	1	0	1	1	2	2	0	1	0	1	0	1	0	0	0	0	1	0	1	0	0	0	0	1	0	1	3
LEA2	FxaC_20g03570.t1	FaLEA97	4	1	0	1	1	0	1	1	2	2	0	1	0	1	0	1	0	0	0	0	0	0	1	0	0	0	1	1	0	1	2
LEA2	FxaC_27g27460.t1	FaLEA67	4	1	0	1	0	0	0	0	3	0	1	1	1	0	1	0	0	0	1	0	2	0	0	1	0	0	0	1	0	0	1
LEA2	FxaC_19g04130.t1	FaLEA237	5	1	0	1	0	0	0	1	3	0	0	1	0	0	1	1	0	0	1	0	1	0	0	2	0	0	1	3	1	0	3
LEA2	FxaC_21g45710.t1	FaLEA47	6	1	0	1	0	0	1	0	6	2	6	1	0	1	0	0	0	0	0	0	0	0	0	1	0	0	1	2	0	1	0
LEA2	FxaC_27g25101.t1	FaLEA64	7	1	0	1	0	0	0	2	7	0	2	1	0	0	0	0	0	0	0	0	0	0	0	1	2	0	0	1	1	1	1
LEA2	FxaC_27g27471.t1	FaLEA68	7	1	0	1	0	0	0	2	7	0	2	1	0	0	0	0	0	0	0	0	0	0	0	1	1	0	0	1	1	1	1
LEA2	FxaC_21g45610.t1	FaLEA46	10	1	0	1	1	0	0	0	9	1	3	1	0	0	0	0	0	0	3	0	0	1	0	1	0	0	1	2	1	0	0
LEA2	FxaC_17g03780.t1	FaLEA24	0	2	0	2	0	0	0	0	0	0	0	2	1	0	0	0	0	0	0	0	0	0	0	1	0	0	0	0	0	0	0
LEA2	FxaC_24g23940.t1	FaLEA251	0	2	0	2	0	0	0	0	1	1	0	2	0	0	0	0	0	0	1	0	1	0	1	0	0	0	0	1	0	3	2
LEA2	FxaC_20g03540.t1	FaLEA95	1	2	0	2	0	0	1	0	1	1	0	2	0	0	0	0	2	0	0	0	0	1	0	0	1	0	0	2	0	0	0
LEA2	FxaC_27g46981.t1	FaLEA71	1	2	0	2	1	0	0	0	2	1	3	2	1	2	0	0	0	0	0	0	0	1	0	1	0	0	0	1	2	0	0
LEA2	FxaC_10g46240.t1	FaLEA88	2	2	0	2	2	0	0	0	1	1	0	2	2	0	1	0	0	0	1	0	1	0	1	1	3	0	0	3	0	0	0
LEA2	FxaC_20g04451.t1	FaLEA104	2	2	0	2	1	0	0	0	2	0	1	2	0	0	0	0	0	1	2	0	0	0	0	0	1	1	2	0	1	0	1
LEA2	FxaC_21g29331.t1	FaLEA41	2	2	0	2	0	0	0	0	4	2	1	2	1	0	0	0	0	1	1	0	1	1	0	0	1	0	0	1	0	2	0
LEA2	FxaC_19g03380.t1	FaLEA230	3	2	0	2	0	0	0	1	2	1	4	2	0	0	0	0	0	0	1	0	2	0	0	1	0	0	1	1	0	1	3
LEA2	FxaC_20g04460.t1	FaLEA103	4	2	0	2	2	0	0	0	7	2	2	2	0	0	0	0	1	1	2	0	0	0	0	0	3	1	0	1	1	0	2
LEA2	FxaC_11g25250.t1	FaLEA156	8	2	0	2	0	0	0	0	9	0	1	2	0	0	0	0	1	1	0	0	4	0	0	0	2	0	0	0	1	0	1
LEA2	FxaC_27g25100.t1	FaLEA63	9	2	0	2	0	0	0	3	11	1	1	2	0	0	0	0	0	0	2	0	0	0	1	1	1	0	0	0	2	0	0
LEA2	FxaC_19g30761.t1	FaLEA248	0	3	0	3	2	0	0	0	0	0	0	3	0	1	0	0	0	0	0	0	1	0	0	1	0	0	0	1	1	3	2
LEA2	FxaC_17g03810.t1	FaLEA26	1	3	0	3	1	0	0	0	2	1	2	3	0	0	0	0	0	0	1	0	0	0	0	0	1	0	0	1	0	0	1
LEA2	FxaC_21g54990.t1	FaLEA49	1	3	0	3	2	0	0	0	1	1	0	3	0	0	0	0	0	0	0	0	1	0	0	0	0	0	0	0	1	0	1
LEA2	FxaC_22g56010.t1	FaLEA196	1	3	0	3	0	0	0	0	1	0	0	3	0	1	0	0	0	0	0	0	1	0	0	1	1	0	0	2	1	1	1
LEA2	FxaC_19g03340.t1	FaLEA228	2	3	0	3	2	0	0	0	3	1	3	3	0	0	0	0	0	1	2	0	0	0	0	0	2	0	0	2	0	0	0
LEA2	FxaC_22g45020.t1	FaLEA193	2	3	0	3	2	0	0	0	2	1	1	3	1	0	0	0	0	0	3	0	1	0	0	1	0	1	0	2	0	1	2
LEA2	FxaC_19g21240.t1	FaLEA247	2	4	0	4	0	0	0	2	2	1	0	4	0	0	1	0	1	0	0	0	0	0	0	1	1	0	0	3	2	0	0
LEA2	FxaC_27g25150.t1	FaLEA66	2	4	0	4	0	0	0	1	3	1	1	4	0	0	0	0	0	1	3	0	2	0	1	2	0	0	0	5	1	0	1
LEA2	FxaC_19g04210.t1	FaLEA240	3	4	0	4	1	0	0	0	4	1	3	4	0	0	0	0	0	0	2	0	0	0	0	0	1	1	0	4	1	0	1
LEA2	FxaC_27g27490.t1	FaLEA69	3	4	0	4	1	0	0	0	3	0	3	4	0	0	0	0	0	0	0	0	1	0	0	1	1	0	0	5	1	1	0
LEA2	FxaC_28g21361.t1	FaLEA266	4	4	0	4	0	1	0	0	4	0	1	4	1	2	1	1	0	0	1	1	6	0	0	0	1	1	0	8	1	0	1
LEA2	FxaC_23g05420.t1	FaLEA111	5	4	0	4	0	0	0	0	4	1	1	4	0	1	0	1	0	1	0	0	2	0	0	1	0	0	0	3	3	0	0
LEA2	FxaC_22g25380.t1	FaLEA190	3	5	0	5	0	0	0	0	4	0	0	5	0	0	0	0	0	3	1	0	1	0	0	0	0	2	0	2	1	0	0
LEA2	FxaC_18g42770.t1	FaLEA172	6	5	0	5	0	0	0	0	9	0	2	5	0	1	0	2	0	1	0	0	0	0	0	1	0	1	2	3	1	1	0
LEA2	FxaC_24g42250.t1	FaLEA257	1	6	0	6	0	0	0	0	2	0	0	6	0	1	0	0	0	0	2	0	2	0	0	1	0	1	1	3	4	0	0
LEA2	FxaC_12g15310.t1	FaLEA12	0	0	0	0	0	1	0	0	0	0	2	0	0	0	0	0	0	0	1	0	0	0	0	1	1	0	0	1	0	0	0
LEA2	FxaC_18g42850.t1	FaLEA180	0	0	0	0	0	1	0	0	1	0	3	0	0	1	0	0	0	0	4	0	0	0	0	0	1	1	0	0	1	0	0
LEA2	FxaC_14g12391.t1	FaLEA218	1	0	0	0	1	1	0	0	0	0	2	0	1	2	0	0	0	2	4	0	1	1	0	1	1	0	1	1	3	2	2
LEA2	FxaC_18g42880.t1	FaLEA182	1	0	0	0	0	1	0	0	2	0	2	0	0	0	0	0	1	1	1	0	0	0	0	0	1	0	0	1	1	0	0
LEA2	FxaC_19g03270.t1	FaLEA222	1	0	0	0	1	1	0	0	1	0	0	0	0	0	0	0	0	0	2	0	0	0	0	0	0	1	0	3	0	0	0
LEA2	FxaC_10g51300.t1	FaLEA89	3	0	0	0	0	1	1	1	4	1	3	0	1	0	1	0	0	2	2	0	0	1	0	0	0	0	1	6	0	1	0
LEA2	FxaC_12g04180.t1	FaLEA11	4	0	0	0	0	1	0	1	3	0	2	0	0	0	0	2	0	1	5	0	2	0	0	1	0	0	0	7	0	0	0
LEA2	FxaC_11g31640.t1	FaLEA158	1	1	0	1	0	1	0	0	1	0	1	1	0	0	2	0	0	0	2	0	0	0	0	4	1	0	0	2	0	0	0
LEA2	FxaC_22g39730.t1	FaLEA192	1	1	0	1	0	1	0	1	0	1	0	1	0	1	0	0	0	0	3	0	3	1	0	0	0	3	0	1	2	1	1
LEA2	FxaC_27g25130.t1	FaLEA65	6	1	0	1	1	1	1	0	5	0	3	1	0	0	0	0	0	1	0	0	1	0	0	1	2	0	0	4	2	0	1
LEA2	FxaC_14g20550.t1	FaLEA220	0	2	0	2	0	1	0	0	0	0	0	2	0	0	1	0	0	0	0	0	2	0	0	2	0	0	0	1	0	0	1
LEA2	FxaC_17g03940.t1	FaLEA30	1	2	0	2	1	1	0	1	2	0	0	2	1	1	0	0	0	0	0	0	0	0	0	1	1	0	0	2	0	0	0
LEA2	FxaC_20g42020.t1	FaLEA109	1	2	0	2	0	1	0	0	0	0	1	2	0	0	1	0	1	0	2	0	0	0	1	0	0	0	0	0	0	0	0
LEA2	FxaC_25g54240.t1	FaLEA140	1	2	0	2	2	1	0	0	1	2	0	2	1	0	0	0	0	0	1	2	1	0	0	1	0	0	0	2	0	0	0
LEA2	FxaC_21g59790.t1	FaLEA56	2	2	0	2	0	1	0	0	2	0	0	2	0	1	0	1	0	0	1	0	0	0	0	1	0	2	1	2	1	0	1
LEA2	FxaC_28g01880.t1	FaLEA260	2	2	0	2	1	1	0	0	1	3	0	2	0	0	0	0	0	0	1	1	1	0	0	2	0	0	1	2	1	1	0
LEA2	FxaC_18g00510.t1	FaLEA163	3	2	0	2	0	2	0	2	3	0	2	2	0	0	1	0	0	1	2	0	3	0	0	0	1	0	0	3	0	0	2
LEA2	FxaC_17g06490.t1	FaLEA35	6	2	0	2	0	1	0	0	6	0	0	2	0	0	0	0	0	0	3	0	0	0	0	2	0	0	0	1	2	0	1
LEA2	FxaC_25g32650.t1	FaLEA132	6	2	0	2	2	1	1	0	6	0	4	2	0	0	0	0	1	1	0	0	1	1	0	1	1	0	0	4	2	1	1
LEA2	FxaC_25g21160.t1	FaLEA127	7	3	0	3	1	1	1	0	7	0	3	3	0	1	0	0	1	1	0	0	1	1	0	0	2	0	0	4	2	0	1
LEA2	FxaC_18g12940.t1	FaLEA164	2	4	0	4	2	2	0	0	0	0	0	4	0	0	0	0	0	0	0	0	0	0	1	1	3	0	1	2	0	0	2
LEA2	FxaC_16g19760.t1	FaLEA17	1	0	0	0	0	2	0	0	0	0	2	0	0	0	0	0	0	3	3	0	2	0	0	0	2	0	0	1	4	2	3
LEA2	FxaC_19g04171.t1	FaLEA239	3	0	0	0	0	0	0	0	2	1	1	0	0	0	1	1	0	0	1	0	1	0	0	0	1	0	0	2	0	0	0
LEA2	FxaC_15g13270.t1	FaLEA90	0	1	0	1	0	2	0	0	0	0	0	1	1	1	0	0	0	0	0	0	1	0	0	0	2	0	0	1	2	2	0
LEA2	FxaC_26g22500.t1	FaLEA204	5	1	0	1	0	4	0	1	3	1	0	1	0	0	0	0	0	0	1	0	1	0	0	1	1	0	0	1	2	0	0
LEA2	FxaC_2g11660.t4	FaLEA75	5	2	0	2	0	2	1	0	5	0	1	2	0	0	0	0	0	0	2	0	3	0	1	1	1	2	0	3	2	0	0
LEA2	FxaC_4g40012.t7	FaLEA5	6	2	0	2	4	2	1	1	7	0	1	2	0	0	1	0	0	0	2	0	3	0	0	0	1	1	0	2	2	0	1
LEA2	FxaC_3g00520.t2	FaLEA143	6	1	0	1	0	4	1	0	6	0	1	1	0	0	0	0	0	0	2	0	3	0	1	1	0	1	0	3	2	0	0
LEA2	FxaC_20g04490.t1	FaLEA105	1	0	1	0	0	0	1	0	1	1	0	0	0	0	0	1	0	2	3	0	1	1	0	3	1	0	0	2	0	0	1
LEA2	FxaC_22g23070.t1	FaLEA188	1	0	1	0	0	0	0	0	1	1	2	0	0	0	0	0	1	0	4	0	0	1	0	0	1	1	0	0	3	1	2
LEA2	FxaC_21g29740.t1	FaLEA42	2	0	1	0	0	0	0	0	3	2	0	0	0	0	1	1	0	0	0	0	1	1	0	0	0	0	0	1	0	0	2
LEA2	FxaC_22g24971.t1	FaLEA189	6	0	1	0	0	0	0	0	6	0	0	0	0	2	0	1	0	0	0	0	0	1	0	1	4	1	0	2	0	1	0
LEA2	FxaC_17g03600.t1	FaLEA19	7	0	1	0	0	0	1	0	7	0	2	0	0	0	0	0	0	0	5	0	3	0	1	3	0	0	0	0	2	1	0
LEA2	FxaC_20g03420.t1	FaLEA93	7	0	1	0	0	0	1	0	7	0	2	0	0	0	0	0	0	0	5	0	3	0	1	3	0	0	0	0	2	1	0
LEA2	FxaC_20g04440.t1	FaLEA101	7	0	1	0	0	0	1	0	7	0	2	0	0	0	0	0	0	0	5	0	3	0	1	3	0	0	0	0	2	1	0
LEA2	FxaC_25g21130.t1	FaLEA126	0	1	1	1	0	0	0	1	0	0	1	1	0	0	0	0	0	1	1	0	1	0	0	0	0	1	0	1	0	0	1
LEA2	FxaC_25g32630.t1	FaLEA131	0	1	1	1	0	0	0	1	0	0	1	1	0	0	0	0	0	1	1	0	1	1	0	0	0	0	0	1	0	0	1
LEA2	FxaC_28g21310.t1	FaLEA263	0	1	1	1	0	0	0	0	0	0	3	1	0	0	0	0	0	0	5	0	1	0	0	0	1	1	0	0	0	0	2
LEA2	FxaC_18g42740.t1	FaLEA170	1	1	1	1	0	0	0	0	1	0	2	1	1	0	0	0	0	0	0	0	2	1	0	2	1	0	0	2	0	0	0
LEA2	FxaC_26g22470.t1	FaLEA202	1	1	1	1	0	0	0	1	1	1	2	1	1	1	0	0	0	0	3	0	2	0	1	0	1	0	0	3	0	0	1
LEA2	FxaC_9g22940.t1	FaLEA216	1	1	1	1	0	0	0	0	2	0	3	1	0	0	0	0	0	0	0	0	0	0	0	0	1	1	0	5	1	0	1
LEA2	FxaC_17g03760.t1	FaLEA22	2	1	1	1	0	0	0	0	1	0	0	1	0	0	0	0	1	0	1	0	0	0	0	0	0	1	0	2	1	0	0
LEA2	FxaC_18g22150.t1	FaLEA165	2	1	1	1	0	0	0	0	1	0	7	1	0	1	0	0	2	0	1	0	1	0	0	0	3	0	0	0	0	0	0
LEA2	FxaC_25g21170.t1	FaLEA128	2	1	1	1	0	0	0	0	2	0	2	1	1	0	0	0	0	0	3	0	2	0	0	1	1	1	0	0	0	0	2
LEA2	FxaC_25g32660.t1	FaLEA133	2	1	1	1	0	0	0	0	2	0	2	1	1	0	0	0	0	0	4	0	2	0	0	1	0	1	0	0	0	0	2
LEA2	FxaC_19g03300.t1	FaLEA225	3	1	1	1	1	0	0	0	3	0	0	1	0	0	0	0	1	2	1	0	0	0	0	0	0	0	0	2	1	1	0
LEA2	FxaC_24g39750.t1	FaLEA255	3	1	1	1	0	0	0	0	3	1	0	1	0	0	0	1	0	1	2	0	1	0	0	0	1	0	1	0	0	0	0
LEA2	FxaC_20g33370.t1	FaLEA108	4	1	1	1	0	0	0	0	4	0	0	1	0	0	0	1	0	0	3	0	0	0	0	0	1	0	0	4	1	1	1
LEA2	FxaC_26g22490.t1	FaLEA203	4	1	1	1	1	0	1	0	4	2	2	1	0	0	0	0	0	1	1	0	1	0	0	0	1	0	0	2	2	0	4
LEA2	FxaC_28g21360.t1	FaLEA265	5	1	1	1	0	0	0	1	5	1	1	1	1	0	0	1	0	0	0	0	1	1	0	1	1	0	1	3	1	1	0
LEA2	FxaC_2g06790.t1	FaLEA73	5	1	1	1	0	0	0	0	3	1	0	1	0	0	0	0	0	0	0	0	0	1	1	0	0	0	1	3	1	0	0
LEA2	FxaC_22g59430.t1	FaLEA197	1	2	1	2	0	0	0	0	3	1	1	2	0	0	0	0	0	0	1	0	1	0	0	1	0	1	0	0	1	1	0
LEA2	FxaC_18g42830.t1	FaLEA178	2	2	1	2	1	0	0	0	3	0	2	2	0	0	0	0	0	1	2	0	2	0	0	0	1	2	0	2	1	0	1
LEA2	FxaC_19g04030.t1	FaLEA234	2	2	1	2	0	0	0	0	2	2	3	2	0	1	0	0	0	1	2	0	2	1	0	1	0	1	0	2	0	1	0
LEA2	FxaC_20g04450.t1	FaLEA102	2	2	1	2	2	0	0	0	2	1	2	2	0	1	0	0	0	0	0	0	1	1	0	2	1	0	0	0	0	1	0
LEA2	FxaC_17g03830.t1	FaLEA27	3	2	1	2	0	0	0	0	4	1	1	2	0	1	1	0	0	0	0	0	0	0	0	0	1	0	0	0	0	0	0
LEA2	FxaC_17g03900.t1	FaLEA29	3	2	1	2	0	0	0	0	3	1	2	2	0	0	0	0	0	0	3	1	0	0	0	2	1	0	0	0	0	0	1
LEA2	FxaC_18g22151.t1	FaLEA166	3	2	1	2	0	0	0	0	3	2	0	2	0	0	0	0	0	0	0	0	0	0	0	0	1	0	1	2	1	1	0
LEA2	FxaC_18g42730.t1	FaLEA169	3	2	1	2	0	0	1	0	5	1	0	2	0	0	0	0	0	2	3	0	2	0	0	1	1	0	0	2	0	0	1
LEA2	FxaC_19g03400.t1	FaLEA232	3	2	1	2	0	0	0	0	2	1	1	2	1	0	0	0	0	0	0	0	1	1	1	2	3	0	0	2	0	1	0
LEA2	FxaC_19g03410.t1	FaLEA233	4	2	1	2	1	0	0	0	4	1	0	2	0	0	0	1	0	3	3	0	1	0	0	0	2	1	0	1	0	0	0
LEA2	FxaC_18g42920.t1	FaLEA185	7	2	1	2	1	0	1	0	7	0	3	2	0	0	0	0	0	0	4	0	1	1	1	2	0	0	0	1	1	1	1
LEA2	FxaC_19g03260.t1	FaLEA221	7	2	1	2	0	0	1	0	7	0	2	2	0	0	0	0	0	0	3	1	2	0	1	2	1	0	0	2	2	1	0
LEA2	FxaC_18g42840.t1	FaLEA179	1	3	1	3	1	0	0	0	2	1	3	3	0	0	0	0	0	1	1	0	0	0	0	0	2	2	0	1	0	1	1
LEA2	FxaC_19g04120.t1	FaLEA236	2	3	1	3	0	0	0	0	2	1	1	3	0	0	0	0	0	0	1	0	1	0	0	0	1	0	0	1	0	0	0
LEA2	FxaC_19g04170.t1	FaLEA238	2	3	1	3	0	0	0	0	1	1	1	3	0	0	0	0	1	1	1	0	1	1	0	0	0	0	0	2	0	2	0
LEA2	FxaC_3g05060.t1	FaLEA144	3	3	1	3	0	0	1	0	1	1	3	3	0	1	0	0	0	1	2	0	0	1	1	1	1	1	1	2	1	0	0
LEA2	FxaC_19g04110.t1	FaLEA235	4	3	1	3	0	0	0	1	3	1	1	3	0	0	0	0	0	0	1	0	2	0	0	0	1	0	1	0	0	0	3
LEA2	FxaC_1g01410.t1	FaLEA206	5	3	1	3	0	0	0	0	5	1	1	3	0	0	0	0	0	0	3	0	0	1	1	1	0	0	1	0	3	0	0
LEA2	FxaC_25g52510.t1	FaLEA138	5	3	1	3	1	0	0	0	4	1	4	3	0	1	0	1	0	0	1	0	0	0	1	0	0	0	1	2	4	2	0
LEA2	FxaC_25g60480.t1	FaLEA141	5	3	1	3	1	0	0	0	4	1	4	3	0	1	0	1	0	0	1	0	0	0	1	0	0	0	1	2	4	2	0
LEA2	FxaC_28g03830.t1	FaLEA261	5	3	1	3	1	0	0	0	4	2	4	3	0	1	0	1	0	0	1	0	0	0	1	0	0	0	1	2	4	2	0
LEA2	FxaC_17g03750.t1	FaLEA21	0	4	1	4	0	0	0	0	0	0	0	4	0	0	0	0	0	0	1	0	2	0	0	0	0	0	0	3	1	0	0
LEA2	FxaC_20g03480.t1	FaLEA94	1	4	1	4	1	0	0	0	1	0	0	4	0	0	0	0	1	0	2	0	2	0	0	0	1	0	0	4	1	0	1
LEA2	FxaC_25g52520.t1	FaLEA139	5	4	1	4	1	0	0	0	4	0	3	4	0	1	0	1	0	1	1	0	0	0	1	1	0	0	1	1	4	1	0
LEA2	FxaC_25g60490.t1	FaLEA142	5	4	1	4	1	0	0	0	4	0	3	4	0	1	0	1	0	1	1	0	0	0	1	1	0	0	1	1	4	1	0
LEA2	FxaC_2g09470.t1	FaLEA74	5	4	1	4	0	0	1	0	7	0	0	4	0	0	0	0	0	1	0	0	1	0	0	1	0	0	0	3	0	0	0
LEA2	FxaC_19g04260.t1	FaLEA244	1	0	1	0	1	1	0	0	2	0	2	0	1	1	0	0	0	2	1	0	1	0	0	0	2	0	0	2	0	0	1
LEA2	FxaC_10g34670.t1	FaLEA87	1	1	1	1	0	1	0	0	1	0	2	1	1	0	2	0	0	0	1	0	0	0	0	3	1	1	0	3	0	0	1
LEA2	FxaC_23g22320.t1	FaLEA117	1	2	1	2	2	1	0	0	1	1	0	2	1	0	0	1	0	0	3	0	0	0	0	0	0	1	0	1	0	1	1
LEA2	FxaC_23g56260.t1	FaLEA123	1	2	1	2	0	1	0	0	2	1	2	2	1	0	0	0	0	0	0	0	1	0	0	0	2	0	0	1	2	0	1
LEA2	FxaC_21g59860.t1	FaLEA57	2	2	1	2	0	1	0	0	2	0	0	2	0	1	0	1	0	0	1	0	0	0	0	1	1	2	1	1	1	0	1
LEA2	FxaC_23g07780.t1	FaLEA113	2	2	1	2	0	1	0	0	1	2	0	2	0	0	0	1	1	0	1	0	1	0	0	0	0	0	1	1	0	2	0
LEA2	FxaC_28g21320.t1	FaLEA264	2	2	1	2	1	1	1	0	2	0	3	2	0	0	0	0	0	1	0	0	1	0	0	1	1	1	1	1	2	0	0
LEA2	FxaC_17g03980.t1	FaLEA33	0	3	1	3	1	0	0	0	0	1	0	3	0	0	0	0	0	1	1	0	0	0	0	2	0	1	0	2	0	2	0
LEA2	FxaC_17g56190.t1	FaLEA39	0	3	1	3	0	2	0	0	0	1	0	3	0	0	0	0	0	1	1	0	0	0	0	2	0	1	0	2	0	0	2
LEA2	FxaC_17g03790.t1	FaLEA25	1	3	1	3	0	1	0	0	1	0	1	3	0	0	0	0	0	0	1	0	0	0	0	0	1	0	0	0	0	1	0
LEA2	FxaC_11g27700.t1	FaLEA157	2	3	1	3	0	1	0	0	4	1	4	3	2	0	0	0	0	1	1	0	0	1	0	1	0	0	0	0	2	0	0
LEA2	FxaC_25g21120.t1	FaLEA125	7	3	1	3	3	2	0	3	9	0	1	3	0	0	0	2	0	0	0	0	0	2	0	0	2	1	0	0	2	0	2
LEA2	FxaC_18g42900.t1	FaLEA183	6	4	1	4	1	1	0	0	5	1	2	4	0	0	0	0	0	0	1	0	0	0	3	1	1	1	1	1	1	2	0
LEA2	FxaC_19g03280.t1	FaLEA223	5	2	1	2	1	2	0	0	5	2	0	2	0	0	0	0	0	0	1	0	1	0	1	1	1	0	0	2	0	2	0
LEA2	FxaC_24g40461.t1	FaLEA256	0	1	2	1	0	0	0	0	0	2	0	1	0	0	0	7	0	0	3	0	0	0	1	2	1	1	1	1	0	9	0
LEA2	FxaC_23g07431.t1	FaLEA112	4	3	2	3	0	0	0	0	4	4	1	3	2	0	0	0	0	1	1	0	0	0	0	0	2	1	0	0	0	2	0
LEA2	FxaC_10g28500.t1	FaLEA85	5	20	2	20	0	0	0	0	5	0	1	20	0	0	0	1	0	0	1	0	0	1	0	0	2	0	1	1	3	2	0
LEA2	FxaC_21g43860.t1	FaLEA45	2	1	2	1	1	1	0	0	1	1	1	1	0	0	0	0	0	0	4	0	0	0	0	2	1	0	0	3	1	15	0
LEA2	FxaC_12g48040.t1	FaLEA14	9	1	2	1	0	1	0	0	9	1	1	1	0	1	0	0	0	0	4	0	0	0	0	0	3	0	1	1	1	0	0
LEA2	FxaC_20g03562.t1	FaLEA100	3	2	2	2	0	1	0	0	2	0	3	2	1	0	0	0	0	0	0	0	0	1	0	1	1	0	0	1	0	0	0
LEA2	FxaC_21g70490.t1	FaLEA60	5	2	2	2	0	2	0	0	5	0	0	2	0	1	0	0	0	1	1	0	0	0	1	2	1	0	1	1	0	1	0
LEA2	FxaC_22g11770.t1	FaLEA186	0	2	3	2	0	0	0	0	0	0	0	2	1	0	0	0	0	1	2	0	0	0	0	0	1	1	0	0	0	0	0
LEA2	FxaC_21g13720.t1	FaLEA40	0	1	3	1	0	1	0	0	0	0	0	1	2	0	0	0	0	1	1	0	2	0	0	0	2	1	0	0	0	0	1
LEA2	FxaC_10g30880.t1	FaLEA86	7	1	3	1	0	1	0	0	7	2	1	1	2	0	0	0	0	0	3	0	0	2	0	0	1	0	0	0	1	0	0
LEA3	FxaC_24g44100.t1	FaLEA258	1	1	0	1	0	0	0	2	1	0	0	1	0	0	2	0	0	1	0	1	0	0	0	3	0	0	0	0	0	0	0
LEA3	FxaC_13g27880.t1	FaLEA160	6	2	0	2	1	0	0	0	3	0	2	2	0	0	0	0	1	1	2	0	0	0	0	0	1	0	0	0	0	0	1
LEA3	FxaC_13g37310.t1	FaLEA162	6	2	0	2	1	0	0	0	3	0	2	2	0	0	0	0	1	1	2	0	0	0	0	0	1	0	0	0	0	1	1
LEA3	FxaC_23g02530.t1	FaLEA110	2	3	0	3	0	0	0	1	3	0	3	3	0	1	2	1	0	0	2	1	0	1	0	2	1	1	0	2	1	1	0
LEA3	FxaC_8g02080.t1	FaLEA148	3	4	0	4	0	0	0	0	5	0	0	4	0	0	0	2	0	0	5	1	1	1	0	0	1	1	0	4	3	0	0
LEA3	FxaC_6g30770.t1	FaLEA214	9	3	0	3	0	2	0	0	10	3	2	3	0	0	0	0	0	0	2	3	0	1	1	0	2	1	0	6	4	0	3
LEA3	FxaC_23g11770.t1	FaLEA114	1	1	0	1	0	2	0	0	1	0	0	1	0	0	1	0	0	1	2	0	3	0	0	0	2	0	0	5	0	0	1
LEA3	FxaC_5g39270.t1	FaLEA83	1	2	0	2	0	2	0	0	2	0	5	2	0	0	0	0	0	1	4	0	1	0	0	1	0	1	0	0	0	0	0
LEA3	FxaC_7g03000.t1	FaLEA6	4	2	0	2	0	2	0	1	3	0	3	2	0	0	0	0	0	2	1	0	0	0	0	0	1	0	1	1	2	0	0
LEA3	FxaC_21g34210.t1	FaLEA43	1	3	0	3	1	2	0	0	1	0	1	3	0	0	0	0	0	3	1	0	2	0	0	0	2	0	0	5	0	0	1
LEA3	FxaC_6g04000.t1	FaLEA211	3	3	0	3	0	2	0	1	2	0	5	3	0	0	0	0	0	0	1	0	0	0	0	1	0	0	2	3	0	0	0
LEA3	FxaC_8g36160.t1	FaLEA154	6	6	0	6	0	2	0	0	6	1	10	6	0	0	0	1	0	1	2	0	0	0	0	1	1	0	0	6	1	0	1
LEA3	FxaC_22g29750.t1	FaLEA191	1	6	0	6	0	3	0	0	3	2	0	6	0	0	1	2	0	0	3	0	1	0	0	3	1	0	1	0	0	1	1
LEA3	FxaC_15g18800.t1	FaLEA91	6	1	1	1	1	0	0	1	3	0	0	1	0	0	0	2	1	1	3	0	0	0	0	0	1	0	0	0	0	1	1
LEA3	FxaC_22g20520.t1	FaLEA187	2	2	1	2	0	0	0	1	2	1	1	2	0	0	1	0	0	2	0	0	1	1	0	2	2	0	0	1	0	0	1
LEA3	FxaC_14g20400.t1	FaLEA219	9	2	1	2	1	0	0	0	5	0	1	2	0	0	0	1	1	1	3	0	1	0	0	0	1	0	0	0	1	1	1
LEA3	FxaC_7g25980.t1	FaLEA9	3	3	1	3	0	0	0	0	4	0	0	3	0	0	0	0	0	0	1	0	0	1	0	0	1	1	0	3	2	0	0
LEA3	FxaC_5g09721.t1	FaLEA79	7	2	1	2	0	1	0	0	11	1	2	2	0	0	0	0	0	0	0	1	0	1	0	1	0	1	0	4	2	0	0
LEA3	FxaC_24g35780.t1	FaLEA254	1	3	1	3	0	1	0	0	1	1	1	3	0	0	1	0	0	2	2	0	2	0	0	0	2	0	0	4	1	0	1
LEA4	FxaC_27g18200.t1	FaLEA61	0	3	0	3	1	0	0	2	1	0	2	3	0	1	1	1	0	0	0	0	0	0	0	1	2	0	0	3	1	0	0
LEA4	FxaC_16g17590.t1	FaLEA16	4	3	0	3	2	0	0	0	3	0	1	3	0	0	0	1	0	0	7	0	0	0	0	1	2	0	0	6	1	0	0
LEA4	FxaC_12g36410.t1	FaLEA13	0	4	0	4	1	0	0	0	1	1	2	4	0	0	0	1	0	1	3	0	0	0	0	1	0	1	0	2	1	0	0
LEA4	FxaC_9g24650.t1	FaLEA217	5	5	0	5	1	0	0	0	5	0	2	5	0	1	0	1	0	0	0	0	1	1	0	5	0	0	0	3	0	0	3
LEA4	FxaC_5g26670.t1	FaLEA82	0	4	0	4	0	1	0	0	0	0	1	4	0	1	1	1	1	0	0	0	0	0	0	0	1	0	0	7	1	0	0
LEA4	FxaC_23g24020.t1	FaLEA118	8	4	0	4	1	1	0	0	11	0	1	4	1	1	0	0	0	0	1	0	1	0	0	0	0	0	0	2	3	0	3
LEA4	FxaC_24g22740.t1	FaLEA250	8	4	0	4	1	1	0	0	11	0	1	4	1	1	0	0	0	0	1	0	1	0	0	0	0	0	0	2	3	0	3
LEA4	FxaC_16g15060.t1	FaLEA15	0	6	0	6	3	4	0	3	0	0	1	6	0	0	0	3	0	0	1	0	1	1	0	1	0	0	0	4	2	0	9
LEA4	FxaC_23g14380.t1	FaLEA115	7	3	1	3	1	0	0	0	8	0	0	3	1	1	0	0	0	0	4	0	0	0	0	0	1	0	1	1	4	0	3
LEA4	FxaC_21g47260.t1	FaLEA48	9	3	1	3	2	0	0	0	8	0	1	3	0	1	0	0	0	0	1	0	1	0	0	0	0	0	1	2	3	0	1
LEA4	FxaC_4g16230.t1	FaLEA1	2	4	1	4	3	0	0	1	1	0	0	4	0	0	0	2	0	0	4	1	0	0	0	1	1	0	0	6	1	0	0
LEA4	FxaC_22g46560.t2	FaLEA194	6	2	2	2	3	0	0	0	7	0	1	2	0	0	0	0	0	0	2	0	1	0	0	0	2	0	0	1	4	1	0
LEA4	FxaC_22g47540.t1	FaLEA195	6	2	2	2	3	0	0	1	7	0	1	2	0	1	0	0	1	0	1	0	1	0	0	0	1	3	0	1	4	0	0
LEA4	FxaC_25g38970.t1	FaLEA135	0	3	2	3	1	1	1	0	0	0	4	3	0	2	1	1	0	0	0	0	0	0	0	1	1	0	1	4	6	0	0
LEA5	FxaC_21g57051.t1	FaLEA54	4	1	0	1	0	0	1	0	4	0	0	1	0	1	0	0	0	1	2	0	2	0	0	0	1	1	0	2	0	1	1
LEA5	FxaC_28g09690.t1	FaLEA262	8	0	0	0	1	1	0	0	9	1	1	0	0	1	0	1	0	1	4	1	1	1	1	1	2	0	0	3	0	0	0
LEA5	FxaC_25g44280.t1	FaLEA136	8	3	0	3	2	1	0	0	10	0	2	3	0	1	2	0	1	0	3	1	0	0	0	3	1	0	0	1	0	0	0
LEA5	FxaC_21g57052.t1	FaLEA55	5	5	0	5	0	1	0	0	3	0	2	5	1	2	0	0	0	0	0	0	2	0	0	1	1	1	2	4	3	0	1
LEA5	FxaC_27g39880.t1	FaLEA70	10	5	0	5	1	1	0	0	11	1	1	5	1	0	1	0	1	1	1	0	0	0	0	3	0	0	0	1	1	0	0
LEA5	FxaC_23g39240.t1	FaLEA120	9	3	2	3	1	0	0	0	6	3	1	3	0	0	1	0	2	0	2	0	1	0	0	0	1	1	0	5	0	0	0
LEA5	FxaC_23g39250.t1	FaLEA119	9	3	2	3	1	0	0	0	5	3	1	3	0	0	0	0	2	1	0	0	1	0	0	0	2	0	0	4	0	0	0
LEA5	FxaC_21g57020.t1	FaLEA50	12	4	2	4	1	0	0	0	8	2	0	4	0	0	0	0	3	1	0	0	2	0	0	0	1	0	0	4	0	0	0
LEA5	FxaC_21g57060.t1	FaLEA53	12	4	2	4	2	0	0	0	8	2	0	4	0	0	0	0	3	1	0	0	2	0	0	0	1	0	0	5	0	0	0
LEA5	FxaC_21g57010.t2	FaLEA51	8	5	2	5	0	1	0	0	6	2	0	5	0	0	1	0	2	0	2	0	2	0	0	0	1	0	0	3	0	0	0
LEA5	FxaC_21g57050.t1	FaLEA52	8	5	2	5	1	2	0	0	6	2	0	5	0	0	1	0	2	0	2	0	2	0	0	0	1	0	0	4	0	0	0
LEA6	FxaC_24g26090.t1	FaLEA252	6	4	0	4	0	0	0	0	5	0	1	4	1	1	0	0	0	0	1	0	0	0	0	0	2	0	2	2	1	0	0
LEA6	FxaC_2g22860.t1	FaLEA78	6	4	0	4	0	0	0	0	5	0	1	4	1	1	0	0	0	0	1	0	0	0	0	0	2	0	2	2	1	0	0
LEA6	FxaC_1g19490.t1	FaLEA210	12	6	0	6	0	0	0	0	15	1	1	6	1	0	0	0	0	0	1	0	0	1	0	1	0	2	0	2	3	0	0
LEA6	FxaC_3g18880.t1	FaLEA147	7	2	1	2	0	0	0	0	12	2	0	2	0	0	0	0	0	0	3	0	0	0	0	0	0	2	0	3	2	0	1
LEA6	FxaC_4g21640.t1	FaLEA2	9	1	2	1	0	0	0	0	13	1	1	1	0	1	0	0	0	0	2	0	0	0	1	0	0	3	0	2	2	0	0
SMP	FxaC_21g64560.t1	FaLEA58	6	0	0	0	1	0	0	0	9	0	1	0	0	0	0	0	0	1	2	0	0	0	0	1	1	4	1	3	4	0	0
SMP	FxaC_21g66680.t1	FaLEA59	6	0	0	0	3	8	1	1	9	0	1	0	0	0	0	0	0	1	2	0	0	0	0	1	1	4	1	3	4	0	2
SMP	FxaC_24g08150.t1	FaLEA249	7	0	0	0	1	0	0	0	10	0	1	0	0	0	0	1	0	0	1	0	0	0	0	0	3	4	0	4	4	0	0
SMP	FxaC_6g27940.t1	FaLEA213	6	2	0	2	3	0	0	0	6	0	4	2	0	0	1	0	0	0	2	0	0	0	0	0	0	1	0	1	2	0	0
SMP	FxaC_15g23120.t1	FaLEA92	8	3	0	3	0	0	0	0	7	0	2	3	0	0	0	0	0	1	2	0	3	0	0	1	0	1	1	1	0	1	1
SMP	FxaC_22g64410.t1	FaLEA198	5	0	0	0	1	1	0	0	5	0	1	0	0	0	0	0	0	1	1	0	0	0	0	1	2	3	1	2	4	0	0
SMP	FxaC_22g64411.t1	FaLEA199	5	0	0	0	1	1	0	0	5	0	1	0	0	0	0	0	0	1	1	0	0	0	0	1	2	3	1	2	4	0	0
SMP	FxaC_22g68340.t1	FaLEA200	5	0	0	0	1	1	0	0	8	0	1	0	0	0	0	0	0	1	1	0	0	0	0	1	2	3	1	3	4	0	0
SMP	FxaC_23g40070.t1	FaLEA122	5	0	0	0	1	1	0	0	8	0	1	0	0	0	0	1	0	1	1	0	0	1	0	0	1	4	1	3	4	0	0
SMP	FxaC_8g19220.t1	FaLEA151	3	2	0	2	0	1	2	0	1	0	1	2	0	0	0	0	0	1	1	0	2	0	0	0	1	0	0	2	2	0	0
SMP	FxaC_5g12840.t1	FaLEA80	4	2	0	2	0	1	1	0	5	0	4	2	0	1	2	0	1	0	2	0	1	0	0	0	1	0	0	0	2	0	0
SMP	FxaC_23g40071.t1	FaLEA121	6	0	1	0	0	1	0	0	9	0	1	0	0	0	0	0	0	0	2	0	0	0	0	0	1	3	0	2	2	0	0
