# Supplementary material for: Genome-wide analysis and functional validation reveal the role of late embryogenesis abundant genes in strawberry (Fragaria × ananassa) fruit ripening
Source: BMC Genomics. 2024 Mar 1;25:228. doi: 10.1186/s12864-024-10085-9 (PMC10908092; doi:10.1186/s12864-024-10085-9)
Supplement: Supplementary file 5 — Additional file 5: Table S5. Differentially expressed FaLEA genes during fruit development and ripening [file 12864_2024_10085_MOESM5_ESM.xlsx]

## Sheet: Sheet1
Table S5. Differentially expressed FaLEA genes during fruit development and ripening. FR, full red; PR, partial red; LG, large green.
	log2 FC FR_PR	pvalue	padj			log2 FC PR_LG	pvalue	padj			log2 FC FR_LG	pvalue	padj
FxaC_1g14070	4.8428	1.98382e-05	8.88663e-05		FxaC_1g14070	-4.67937	1.30232e-29	4.83783e-27		FxaC_1g14150	1.36316	0.0255039	0.0427573
FxaC_3g14010	4.41614	0.00420835	0.0109077		FxaC_2g18190	-4.29917	5.49846e-05	0.000481646		FxaC_3g14030	1.81472	6.94301e-08	2.77709e-07
FxaC_4g22460	5.43472	1.91421e-05	8.59714e-05		FxaC_3g14010	-3.52344	2.59408e-05	0.000250096		FxaC_6g44230	2.51136	9.64036e-53	4.34913e-51
FxaC_5g44640	4.85065	0.00025908	0.000913989		FxaC_4g22460	-4.83578	3.57065e-08	7.2148e-07		FxaC_7g39790	2.72362	8.24849e-56	4.09562e-54
FxaC_7g07000	5.66713	3.46482e-06	1.80365e-05		FxaC_5g44640	-5.31077	7.98996e-09	1.82177e-07		FxaC_8g08620	1.80566	2.64603e-21	3.19999e-20
FxaC_8g29880	5.0288	0.000226285	0.000808675		FxaC_6g44230	1.75578	1.16912e-20	1.69547e-18		FxaC_21g39540	2.33115	0.000326447	0.000788986
FxaC_17g28840	5.56889	3.88686e-06	2.00178e-05		FxaC_7g07000	-5.66384	1.86178e-15	1.40703e-13		FxaC_24g28490	2.76669	7.77666e-06	2.39566e-05
FxaC_18g22420	4.67999	2.4902e-05	0.00010927		FxaC_7g39790	2.01962	1.06692e-25	2.83097e-23		FxaC_11g31640	-3.40827	2.45449e-08	1.03383e-07
FxaC_19g21020	6.51367	0.000453933	0.00150883		FxaC_8g08620	1.12384	4.95723e-09	1.18454e-07		FxaC_17g03590	-3.14219	2.92424e-16	2.5182e-15
FxaC_19g21030	5.29381	2.53273e-05	0.000110995		FxaC_8g29880	-5.2923	1.61133e-09	4.27315e-08		FxaC_17g03600	-3.10057	3.23935e-06	1.0472e-05
FxaC_20g23740	3.45724	0.00352916	0.00931713		FxaC_17g28840	-4.85528	1.22317e-10	4.03481e-09		FxaC_17g03720	-3.10255	9.2344e-13	6.02772e-12
FxaC_20g23750	4.93445	4.51748e-09	3.75573e-08		FxaC_18g22420	-5.35477	3.78702e-19	4.5268e-17		FxaC_17g03750	-1.80034	0.001161	0.00255393
FxaC_21g39540	3.49901	3.52321e-32	1.88254e-30		FxaC_19g21020	-6.11297	2.06389e-06	2.72843e-05		FxaC_17g03760	-1.78129	0.00422889	0.00837568
FxaC_24g28490	3.2161	3.72731e-26	1.40877e-24		FxaC_19g21030	-5.57243	3.34259e-10	1.01474e-08		FxaC_17g03770	-5.5718	2.36166e-23	3.20558e-22
FxaC_11g16380	1.95005	0.00986661	0.022988		FxaC_20g23740	-5.30788	0.000345744	0.00230458		FxaC_17g03780	-2.20894	8.77628e-12	5.2575e-11
FxaC_11g31640	-3.74929	7.0192e-08	4.8993e-07		FxaC_20g23750	-5.21378	1.79576e-13	9.87707e-12		FxaC_17g03790	-2.09354	4.82774e-05	0.000132493
FxaC_17g03770	-3.34167	0.000929879	0.00285398		FxaC_21g39540	-1.15438	0.00417711	0.0182368		FxaC_17g03810	-2.00573	5.44735e-16	4.59604e-15
FxaC_17g03970	-5.06443	1.41291e-07	9.38241e-07		FxaC_17g03760	-2.40882	0.00540091	0.0225028		FxaC_17g03970	-7.1422	1.78432e-10	9.39807e-10
FxaC_17g03980	-2.47026	0.0124835	0.0281285		FxaC_17g03770	-2.24232	0.00216575	0.0106505		FxaC_17g03980	-4.22317	8.32487e-09	3.68485e-08
FxaC_18g12940	1.55529	0.000153322	0.000570432		FxaC_17g03970	-2.06339	0.0124716	0.0437716		FxaC_17g56190	-2.86426	5.19807e-12	3.18214e-11
FxaC_18g42770	-5.20303	9.09739e-08	6.24813e-07		FxaC_18g22150	-2.15692	0.00148506	0.00779021		FxaC_18g00510	-2.10741	9.54348e-12	5.69734e-11
FxaC_18g42850	-3.87755	0.000226328	0.000808697		FxaC_18g22151	-3.4075	0.000504736	0.00317338		FxaC_18g22150	-1.75434	0.00201541	0.0042424
FxaC_19g03310	-2.75882	0.000209675	0.00075531		FxaC_18g42850	-2.18677	0.0145594	0.0495176		FxaC_18g22151	-2.68593	0.00302024	0.00615156
FxaC_19g04110	-2.46469	0.00652445	0.0160089		FxaC_19g03310	-2.17891	0.000552444	0.00342385		FxaC_18g42760	-1.34399	1.03223e-06	3.55889e-06
FxaC_20g04450	-2.93761	0.000232278	0.000828084		FxaC_19g03380	-2.51221	0.00649485	0.0261266		FxaC_18g42770	-6.67356	1.25044e-23	1.7298e-22
FxaC_20g04451	-1.99669	0.0133152	0.0297129		FxaC_19g04172	-1.9733	0.00947718	0.0352612		FxaC_18g42830	-1.54473	1.10084e-08	4.81844e-08
FxaC_20g04460	-2.35803	0.00664087	0.0162706		FxaC_19g21240	-2.88501	2.20261e-05	0.000216152		FxaC_18g42850	-6.0709	5.04722e-13	3.36913e-12
FxaC_21g29331	-3.24642	8.64767e-28	3.62594e-26		FxaC_20g33370	-1.46613	1.06357e-06	1.50666e-05		FxaC_18g42870	-1.82422	0.0021853	0.00457017
FxaC_21g54990	3.4961	2.54375e-45	2.29665e-43		FxaC_22g24971	-1.6898	3.36364e-10	1.01969e-08		FxaC_18g42900	-2.46915	7.47018e-13	4.91662e-12
FxaC_22g23070	1.06862	1.84846e-09	1.61751e-08		FxaC_23g05420	-1.31571	0.00077142	0.00452671		FxaC_18g42910	-3.14106	8.28138e-19	8.59819e-18
FxaC_22g24971	-3.79296	9.78537e-22	2.74644e-20		FxaC_25g60490	-2.97849	0.0019776	0.00988124		FxaC_18g42920	-2.00308	2.4423e-05	7.00851e-05
FxaC_22g59430	1.14051	0.0103404	0.0239281		FxaC_27g25150	-1.93055	0.0106885	0.0386932		FxaC_19g03270	-1.67	0.0283249	0.0469786
FxaC_23g07431	-2.22209	2.81799e-10	2.74707e-09		FxaC_27g46981	-2.62471	0.000448562	0.00286837		FxaC_19g03300	-2.58778	1.75513e-10	9.25241e-10
FxaC_25g21120	1.83028	0.00732926	0.017767		FxaC_2g09470	-2.79698	5.36906e-05	0.000472023		FxaC_19g03310	-4.94631	2.92616e-51	1.26805e-49
FxaC_25g60490	-6.53945	0.00196176	0.00554306		FxaC_21g47260	-5.32794	2.43569e-29	8.46218e-27		FxaC_19g03330	-2.54484	5.53714e-14	4.02143e-13
FxaC_27g25100	1.8694	0.000684356	0.00217348		FxaC_22g46560	-5.64581	1.84537e-31	8.65209e-29		FxaC_19g03380	-4.53408	2.0481e-10	1.07296e-09
FxaC_27g25150	-3.37697	0.000405692	0.00136501		FxaC_22g47540	-5.77152	4.71477e-31	2.1082e-28		FxaC_19g03390	-2.64463	2.17815e-12	1.37627e-11
FxaC_28g21360	1.28434	5.94114e-07	3.54159e-06		FxaC_23g14380	-5.70071	1.28527e-28	4.34045e-26		FxaC_19g04110	-4.53752	3.44234e-14	2.54011e-13
FxaC_2g06790	1.20174	2.27722e-17	4.56417e-16		FxaC_23g24020	-6.26847	8.62185e-50	1.81029e-46		FxaC_19g04172	-2.78055	6.44239e-16	5.40915e-15
FxaC_2g09470	-3.86033	0.00198276	0.00559621		FxaC_24g22740	-5.93826	1.90914e-50	4.38426e-47		FxaC_19g04210	-3.92858	1.37012e-71	1.05849e-69
FxaC_3g05060	1.04853	6.26584e-13	8.30796e-12		FxaC_9g24650	-4.14204	2.182e-09	5.59899e-08		FxaC_19g04250	-1.94884	6.75162e-07	2.38721e-06
FxaC_5g39270	-2.66237	6.08716e-05	0.000246689		FxaC_23g39240	-3.38128	0.00281977	0.0132276		FxaC_19g21240	-2.06057	2.93253e-06	9.52664e-06
FxaC_6g04000	-2.38827	1.09536e-07	7.40403e-07		FxaC_23g39250	-2.99685	3.02582e-05	0.000286123		FxaC_20g03420	-3.01246	6.22845e-10	3.10728e-09
FxaC_7g03000	-3.52342	1.19709e-09	1.07879e-08		FxaC_3g18880	1.1409	0.000130664	0.0010135		FxaC_20g03480	-2.86355	3.10769e-06	1.00686e-05
FxaC_8g36160	-3.60928	2.2833e-08	1.71818e-07		FxaC_15g23120	-4.57611	1.4168e-15	1.1e-13		FxaC_20g03561	-2.90205	2.08144e-19	2.23993e-18
FxaC_21g47260	5.08587	3.10057e-05	0.000133565		FxaC_21g66680	-5.52132	1.85279e-14	1.20586e-12		FxaC_20g04440	-3.28691	1.45124e-05	4.30927e-05
FxaC_22g46560	4.80138	4.49004e-06	2.28441e-05		FxaC_6g27940	-5.76335	0.00942227	0.0350933		FxaC_20g04450	-4.42078	9.41026e-37	2.4156e-35
FxaC_22g47540	4.9548	2.32772e-11	2.58414e-10		FxaC_8g19220	-5.36638	0.00317972	0.0145923		FxaC_20g04451	-3.61167	2.14215e-30	4.15891e-29
FxaC_23g14380	4.91309	7.24885e-05	0.000288943							FxaC_20g04460	-4.30714	5.40463e-28	9.3886e-27
FxaC_23g24020	5.62764	1.48905e-07	9.85283e-07							FxaC_20g04490	-3.17938	0.000314056	0.000760941
FxaC_24g22740	5.21607	4.72191e-07	2.8632e-06							FxaC_20g33370	-2.64805	8.11922e-11	4.43285e-10
FxaC_9g24650	3.12035	0.00402403	0.0104676							FxaC_20g42020	-1.48297	0.00164934	0.00353022
FxaC_21g57010	6.78495	1.89052e-07	1.23037e-06							FxaC_21g29331	-4.07487	2.5521e-37	6.73347e-36
FxaC_23g39240	4.50107	0.00103293	0.00313501							FxaC_21g43860	-2.66378	2.21261e-12	1.39713e-11
FxaC_23g39250	5.16881	2.97948e-12	3.6695e-11							FxaC_21g54990	3.92939	2.01095e-15	1.62686e-14
FxaC_1g19490	1.09084	0.00218657	0.0060998							FxaC_22g23070	1.27421	3.1282e-17	2.90042e-16
FxaC_15g23120	5.77568	4.05275e-07	2.48426e-06							FxaC_22g24971	-5.49842	1.14921e-48	4.5333e-47
FxaC_21g66680	5.0591	1.31334e-05	6.0922e-05							FxaC_22g59430	1.32528	1.82248e-08	7.78407e-08
FxaC_5g12840	4.57028	4.32341e-10	4.12308e-09							FxaC_23g07431	-1.99988	6.45581e-08	2.59184e-07
FxaC_6g27940	7.05087	0.00051925	0.00170031							FxaC_23g20910	-3.01314	6.30356e-23	8.34756e-22
FxaC_8g19220	6.23702	0.000138661	0.000520982							FxaC_25g21120	2.95566	2.11622e-39	5.99558e-38
										FxaC_25g52520	-8.23598	4.05936e-08	1.66753e-07
										FxaC_25g60490	-9.51794	2.23338e-12	1.40896e-11
										FxaC_26g22500	1.96716	2.03727e-23	2.77931e-22
										FxaC_27g25100	2.59045	9.98371e-42	3.08914e-40
										FxaC_27g25150	-5.31108	4.90627e-16	4.15111e-15
										FxaC_27g46981	-3.12591	1.26626e-05	3.78814e-05
										FxaC_28g21310	-3.87812	1.98748e-06	6.60245e-06
										FxaC_28g21320	-2.08142	0.00270994	0.00556987
										FxaC_28g21360	2.24969	9.28123e-48	3.55955e-46
										FxaC_2g06790	1.97816	2.29094e-45	8.04607e-44
										FxaC_2g09470	-6.63703	2.47425e-28	4.35918e-27
										FxaC_3g05060	1.71108	2.99011e-34	6.8567e-33
										FxaC_5g39270	-2.34226	0.0104498	0.0190887
										FxaC_6g04000	-2.55255	7.75015e-12	4.66301e-11
										FxaC_7g03000	-3.87818	5.24453e-15	4.11079e-14
										FxaC_8g36160	-3.97529	1.37418e-17	1.31081e-16
										FxaC_1g19490	1.89091	4.54329e-12	2.79155e-11
										FxaC_24g26090	1.6677	7.34155e-07	2.58295e-06
										FxaC_2g22860	1.62523	1.34861e-06	4.58145e-06
										FxaC_3g18880	1.17042	2.50724e-05	7.18039e-05
										FxaC_5g12840	2.40516	0.0287407	0.047603
