# Supplementary material for: Genome-wide analysis and functional validation reveal the role of late embryogenesis abundant genes in strawberry (Fragaria × ananassa) fruit ripening
Source: BMC Genomics. 2024 Mar 1;25:228. doi: 10.1186/s12864-024-10085-9 (PMC10908092; doi:10.1186/s12864-024-10085-9)
Supplement: Supplementary file 6 — Additional file 6: Table S6. Primers used in this study [file 12864_2024_10085_MOESM6_ESM.xlsx]

## Sheet: Sheet1
Table S6. Primers used in this study.
primers	sequences (5'-3')
LEA-qF	GTCGGAAAGTGAAGGAGGCA
LEA-qR	TGAAGCCGGGATCATGTTGG
26S-18S-qF	ACCGTTGATTCGCACAATTGGTCATCG
26S-18S-qR	TACTGCGGGTCGGCAATCGGACG
